# Supplementary material for: Dietary sulfur amino acid restriction in humans with overweight and obesity: a translational randomized controlled trial
Source: J Transl Med. 2024 Jan 9;22:40. doi: 10.1186/s12967-023-04833-w (PMC10775517; doi:10.1186/s12967-023-04833-w)
Supplement: Supplementary file 2 — Additional file 2. Full list of genes from mRNA sequencing. [file 12967_2023_4833_MOESM2_ESM.xlsx]

## Sheet: seq_suppl
target_id	ext_gene	num_aggregated_transcripts	sum_mean_obs_counts	Log2 FC	pval	qval
ENSG00000079308.19	TNS1	19	83.0913	0.129821	1.52e-10	2.57e-06
ENSG00000142973.13	CYP4B1	9	32.7695	0.333181	1.56e-08	0.000131386
ENSG00000116299.17	KIAA1324	2	3.69577	-0.0426853	3.04e-08	0.000171129
ENSG00000176273.15	SLC35G1	3	10.3689	-0.263534	1.01e-07	0.000426627
ENSG00000011426.11	ANLN	2	2.66589	-0.123728	1.41e-07	0.000476115
ENSG00000085491.17	SLC25A24	5	20.7624	0.0133269	2.12e-07	0.000596339
ENSG00000164283.13	ESM1	1	2.3188	-1.15353	7.58e-07	0.00178013
ENSG00000137497.17	NUMA1	16	64.1743	0.0251932	8.43e-07	0.00178013
ENSG00000105655.18	ISYNA1	5	13.6012	-0.394784	2.24e-06	0.00420073
ENSG00000182195.7	LDOC1	2	8.5532	-0.473545	4e-06	0.0064206
ENSG00000062282.15	DGAT2	8	38.7476	-0.461415	4.28e-06	0.0064206
ENSG00000012660.14	ELOVL5	5	27.3466	-0.316515	4.56e-06	0.0064206
ENSG00000163554.13	SPTA1	1	2.57497	-0.0513569	5.33e-06	0.00657054
ENSG00000144214.9	LYG1	2	2.74843	0.138731	5.45e-06	0.00657054
ENSG00000128917.8	DLL4	3	11.7635	-0.397488	6.13e-06	0.00690717
ENSG00000196616.14	ADH1B	7	53.2555	0.232565	7.18e-06	0.00758169
ENSG00000174059.16	CD34	4	24.8703	-0.358984	8.96e-06	0.00883679
ENSG00000150347.16	ARID5B	2	12.0266	0.36887	9.56e-06	0.00883679
ENSG00000181513.14	ACBD4	9	31.6437	-0.191479	9.94e-06	0.00883679
ENSG00000183688.4	RFLNB	1	6.50922	-0.324376	1.13e-05	0.0095418
ENSG00000213889.10	PPM1N	2	5.52287	-0.117245	1.59e-05	0.012783
ENSG00000152217.18	SETBP1	2	9.6582	0.122014	2.09e-05	0.0160158
ENSG00000214941.8	ZSWIM7	11	30.0914	-0.136809	2.56e-05	0.0181292
ENSG00000171388.12	APLN	1	3.94362	-0.850774	2.58e-05	0.0181292
ENSG00000167074.15	TEF	2	14.6193	0.0179573	2.81e-05	0.0187443
ENSG00000268738.3	HSFX2	1	1.28752	-1.41033	2.89e-05	0.0187443
ENSG00000104447.12	TRPS1	2	8.59488	0.219635	3.69e-05	0.0230634
ENSG00000119927.14	GPAM	3	19.7965	-0.436218	4.02e-05	0.0236851
ENSG00000106780.9	MEGF9	1	7.33585	-0.401958	4.07e-05	0.0236851
ENSG00000166197.16	NOLC1	4	19.8333	-0.0600123	4.38e-05	0.0240595
ENSG00000270882.2	HIST2H4A	2	6.34153	0.405329	4.47e-05	0.0240595
ENSG00000275993.2	SIK1B	1	5.72843	-0.974712	4.68e-05	0.0240595
ENSG00000133739.16	LRRCC1	3	11.614	0.0855511	4.74e-05	0.0240595
ENSG00000168970.22	JMJD7-PLA2G4B	5	20.1985	-0.0242038	4.84e-05	0.0240595
ENSG00000129680.16	MAP7D3	7	23.8946	-0.0028228	5.26e-05	0.0254032
ENSG00000196182.10	STK40	5	22.6811	-0.272122	7.15e-05	0.0335263
ENSG00000112773.16	TENT5A	2	7.55017	0.156958	7.37e-05	0.0336637
ENSG00000196189.13	SEMA4A	4	8.87033	0.0452997	7.97e-05	0.0354091
ENSG00000265158.1	LRRC37A7P	2	5.30369	0.0791405	8.39e-05	0.0363454
ENSG00000011376.11	LARS2	5	19.0473	0.0407377	9.83e-05	0.0399341
ENSG00000129636.12	ITFG1	5	23.1921	0.0118212	9.91e-05	0.0399341
ENSG00000065882.16	TBC1D1	6	24.9254	-0.0346722	9.93e-05	0.0399341
ENSG00000149922.10	TBX6	2	5.66474	-0.393349	0.000114006	0.0447778
ENSG00000048052.21	HDAC9	5	20.009	0.156302	0.000125701	0.0482491
ENSG00000184497.12	TMEM255B	5	19.8582	-0.364898	0.000138985	0.0521627
ENSG00000151025.11	GPR158	1	2.3191	-0.456903	0.000143789	0.0523965
ENSG00000169184.6	MN1	1	6.14136	-0.608904	0.000145813	0.0523965
ENSG00000138207.14	RBP4	4	23.342	-0.202934	0.000153749	0.0530992
ENSG00000143921.8	ABCG8	3	8.74004	-0.00674172	0.000154057	0.0530992
ENSG00000250264.1	AL669918.1	1	2.77673	-0.642312	0.000158037	0.0533816
ENSG00000125652.8	ALKBH7	3	9.26629	-0.0654172	0.00016942	0.0561045
ENSG00000102804.15	TSC22D1	11	37.1887	0.169187	0.000180822	0.058729
ENSG00000115274.15	INO80B	6	25.185	0.127598	0.00018953	0.0594803
ENSG00000129347.20	KRI1	6	20.2083	-0.262916	0.000193506	0.0594803
ENSG00000164626.9	KCNK5	1	3.8798	-0.665171	0.000196232	0.0594803
ENSG00000198435.4	NRARP	1	5.44511	-0.381481	0.000197223	0.0594803
ENSG00000070182.20	SPTB	4	8.76344	0.129823	0.000205365	0.0608493
ENSG00000123384.13	LRP1	9	42.9168	-0.160178	0.000209346	0.0609593
ENSG00000164188.8	RANBP3L	2	7.7874	0.324378	0.000215108	0.0613014
ENSG00000115310.18	RTN4	9	44.9388	-0.0895795	0.000219847	0.0613014
ENSG00000127419.17	TMEM175	11	36.6948	-0.297185	0.00022141	0.0613014
ENSG00000138696.10	BMPR1B	1	2.02968	-0.163045	0.000227717	0.0620308
ENSG00000285839.1	AL445685.3	1	2.58257	-0.470517	0.000231905	0.0621689
ENSG00000267303.1	AC011511.4	1	2.68211	0.00695356	0.000243344	0.0633136
ENSG00000140749.9	IGSF6	1	2.52151	1.79416	0.000243672	0.0633136
ENSG00000107372.13	ZFAND5	7	38.6587	0.220217	0.000253166	0.0646254
ENSG00000169599.12	NFU1	8	25.6067	-0.0791107	0.000259127	0.0646254
ENSG00000078070.13	MCCC1	8	29.4139	-0.109531	0.0002602	0.0646254
ENSG00000128272.14	ATF4	3	20.0066	-0.155846	0.00027934	0.0683735
ENSG00000182307.14	C8orf33	4	15.7338	-0.0941784	0.000284745	0.0687008
ENSG00000171490.13	RSL1D1	6	29.1525	0.127887	0.000295957	0.0704003
ENSG00000061273.18	HDAC7	11	45.1741	-0.17023	0.000305561	0.0716753
ENSG00000197594.13	ENPP1	2	8.7423	0.198488	0.000310549	0.0717108
ENSG00000118777.12	ABCG2	2	7.52688	0.218108	0.000317554	0.0717108
ENSG00000008513.16	ST3GAL1	4	20.7121	0.137765	0.000321203	0.0717108
ENSG00000115112.8	TFCP2L1	1	4.01552	0.580311	0.000322697	0.0717108
ENSG00000234616.8	JRK	4	12.3177	0.0188958	0.000335814	0.0736567
ENSG00000099994.11	SUSD2	2	6.67711	-0.46731	0.000352558	0.0763378
ENSG00000134899.20	ERCC5	10	37.5994	0.00156243	0.000363598	0.0777318
ENSG00000095066.11	HOOK2	15	69.0375	-0.259383	0.000396912	0.083793
ENSG00000137880.6	GCHFR	2	7.83153	-0.266427	0.000436844	0.0910846
ENSG00000161692.18	DBF4B	8	24.4607	-0.0322294	0.000449074	0.0919988
ENSG00000151365.2	THRSP	1	9.1382	-0.468162	0.000452123	0.0919988
ENSG00000155368.16	DBI	10	34.636	-0.0725763	0.000460344	0.0925008
ENSG00000160460.16	SPTBN4	6	14.394	0.0570668	0.000465544	0.0925008
ENSG00000145632.15	PLK2	4	11.634	-0.210524	0.000472235	0.0927393
ENSG00000115459.18	ELMOD3	16	75.4167	-0.305628	0.000496252	0.0954671
ENSG00000124216.4	SNAI1	1	4.55265	-0.503802	0.00049743	0.0954671
ENSG00000123689.6	G0S2	1	9.68917	-0.661838	0.000547774	0.103026
ENSG00000123358.20	NR4A1	6	14.5155	-0.644112	0.000549878	0.103026
ENSG00000096968.13	JAK2	2	8.98781	0.262686	0.000555117	0.103026
ENSG00000173727.12	AP000769.1	3	7.69822	-0.492992	0.000598277	0.109829
ENSG00000258643.5	BCL2L2-PABPN1	3	9.79858	-0.55071	0.000621355	0.112839
ENSG00000119681.12	LTBP2	3	13.5454	0.145368	0.000642853	0.11452
ENSG00000166391.15	MOGAT2	1	1.63575	-0.468389	0.000644171	0.11452
ENSG00000187838.17	PLSCR3	8	21.9862	-0.224168	0.000668402	0.116869
ENSG00000101333.16	PLCB4	3	9.30122	0.0123775	0.000671226	0.116869
ENSG00000282034.1	AC106886.5	1	6.98296	-0.207851	0.000681951	0.117525
ENSG00000168209.5	DDIT4	3	15.1602	-0.420048	0.000741636	0.12652
ENSG00000205236.6	AC105052.1	1	3.33346	0.529859	0.000780131	0.131756
ENSG00000130985.17	UBA1	7	37.4279	-0.100565	0.000814894	0.136265
ENSG00000145864.12	GABRB2	1	2.56688	-0.0762234	0.000862193	0.139983
ENSG00000160117.15	ANKLE1	3	9.05657	0.0241034	0.000864023	0.139983
ENSG00000168874.13	ATOH8	5	24.3612	0.128369	0.000867187	0.139983
ENSG00000227268.3	KLLN	1	5.14644	0.184947	0.00087028	0.139983
ENSG00000049759.18	NEDD4L	11	31.714	0.0691625	0.00088527	0.140821
ENSG00000161405.17	IKZF3	2	7.51394	0.0479977	0.000892172	0.140821
ENSG00000105088.8	OLFM2	4	19.1643	-0.330895	0.000931584	0.145422
ENSG00000044574.8	HSPA5	1	8.84798	-0.201314	0.000938539	0.145422
ENSG00000175203.15	DCTN2	12	39.2079	-0.493659	0.000949035	0.145711
ENSG00000072310.16	SREBF1	19	78.2236	-0.458375	0.000968559	0.146387
ENSG00000006047.13	YBX2	4	16.2983	-0.114896	0.000983291	0.146387
ENSG00000147123.10	NDUFB11	2	10.4295	-0.574705	0.000987487	0.146387
ENSG00000120549.18	KIAA1217	10	44.1757	-0.0302756	0.000991122	0.146387
ENSG00000174807.4	CD248	1	8.35406	-0.415329	0.000996775	0.146387
ENSG00000136689.18	IL1RN	3	11.4849	0.286735	0.00102071	0.14861
ENSG00000184305.15	CCSER1	4	8.96787	-0.252456	0.00103977	0.15009
ENSG00000185112.5	FAM43A	1	5.80096	-0.405842	0.00106334	0.152193
ENSG00000170775.2	GPR37	1	2.85461	-0.616919	0.00110163	0.156348
ENSG00000117984.14	CTSD	10	36.2548	-0.128491	0.00111476	0.156894
ENSG00000184588.18	PDE4B	1	5.2464	-0.538157	0.00117424	0.163898
ENSG00000185633.10	NDUFA4L2	3	15.3943	-0.196499	0.0011975	0.165775
ENSG00000169180.11	XPO6	5	21.2125	0.0519817	0.00121537	0.165928
ENSG00000118407.15	FILIP1	3	9.89132	-0.0942004	0.00121825	0.165928
ENSG00000117525.14	F3	4	20.5726	0.148977	0.00123138	0.166046
ENSG00000101542.10	CDH20	1	5.74814	-0.168231	0.00123878	0.166046
ENSG00000103227.18	LMF1	9	25.2377	-0.188629	0.00125175	0.166453
ENSG00000154198.14	CYP4Z2P	1	3.24373	0.433145	0.00126153	0.166453
ENSG00000141741.12	MIEN1	3	12.3215	-0.120838	0.00127992	0.166683
ENSG00000198915.11	RASGEF1A	1	1.92067	0.130557	0.00128301	0.166683
ENSG00000079999.14	KEAP1	5	17.3509	-0.0857553	0.00129386	0.166784
ENSG00000131724.11	IL13RA1	2	12.1895	0.149507	0.00130354	0.166784
ENSG00000042493.16	CAPG	6	20.2011	0.354346	0.00131815	0.167114
ENSG00000113361.13	CDH6	3	10.9353	-0.372991	0.00132591	0.167114
ENSG00000021300.14	PLEKHB1	1	2.52828	0.416575	0.00134351	0.168078
ENSG00000104635.14	SLC39A14	1	6.58999	0.36498	0.00135754	0.168584
ENSG00000162687.17	KCNT2	1	3.12036	0.272228	0.00139165	0.170373
ENSG00000151148.14	UBE3B	10	33.9489	-0.00854769	0.00139335	0.170373
ENSG00000132207.17	SLX1A	4	15.9044	-0.0451103	0.00140221	0.170373
ENSG00000256514.1	AP003419.1	1	2.56258	0.93709	0.00144795	0.174529
ENSG00000135144.7	DTX1	4	19.2503	-0.405086	0.00146064	0.174529
ENSG00000280893.1	AC009133.6	1	2.66589	0.584871	0.00147223	0.174529
ENSG00000096060.14	FKBP5	4	21.9462	0.287441	0.00147775	0.174529
ENSG00000130635.15	COL5A1	5	22.6523	-0.303869	0.00149197	0.174985
ENSG00000143013.13	LMO4	4	20.4399	-0.244625	0.00151708	0.17566
ENSG00000241484.9	ARHGAP8	4	6.54888	-0.187518	0.00152163	0.17566
ENSG00000145708.11	CRHBP	3	11.2168	-0.432622	0.00152907	0.17566
ENSG00000101365.21	IDH3B	11	41.3152	-0.290538	0.00154885	0.17566
ENSG00000029363.16	BCLAF1	10	39.4734	0.0423148	0.00156651	0.17566
ENSG00000136213.10	CHST12	3	12.4893	-0.126325	0.00156877	0.17566
ENSG00000111110.12	PPM1H	1	5.35757	-0.31093	0.00157079	0.17566
ENSG00000109107.14	ALDOC	7	26.3771	-0.495272	0.00158949	0.17566
ENSG00000168765.17	GSTM4	6	21.7254	-0.260108	0.00159146	0.17566
ENSG00000107643.16	MAPK8	7	27.1225	-0.07865	0.00160879	0.17566
ENSG00000189190.10	ZNF600	5	16.302	-0.0350252	0.00162119	0.17566
ENSG00000160679.13	CHTOP	7	32.9619	-0.157475	0.00162253	0.17566
ENSG00000084070.12	SMAP2	6	19.912	0.0331084	0.00165174	0.17661
ENSG00000094963.14	FMO2	6	24.6884	0.259896	0.00165222	0.17661
ENSG00000050820.17	BCAR1	10	20.9755	-0.32522	0.00170045	0.180341
ENSG00000145494.11	NDUFS6	3	11.9244	-0.521759	0.00170848	0.180341
ENSG00000079387.14	SENP1	3	10.817	-0.0219783	0.0017928	0.186999
ENSG00000183337.16	BCOR	6	20.2903	-0.231706	0.0017937	0.186999
ENSG00000197142.10	ACSL5	6	20.3848	0.0825716	0.00180843	0.187377
ENSG00000077420.16	APBB1IP	2	10.5504	-0.320941	0.00183385	0.188853
ENSG00000101004.15	NINL	3	11.7178	0.0341222	0.00187225	0.189845
ENSG00000135917.15	SLC19A3	11	59.8678	0.216053	0.00187361	0.189845
ENSG00000137267.6	TUBB2A	2	10.7417	-0.610886	0.00188421	0.189845
ENSG00000132854.19	KANK4	4	20.0161	-0.503852	0.00188844	0.189845
ENSG00000221866.9	PLXNA4	3	16.3753	0.0707696	0.00191733	0.190613
ENSG00000112182.15	BACH2	1	3.81905	0.28254	0.00192017	0.190613
ENSG00000254656.2	RTL1	1	1.49653	-0.113398	0.00192994	0.190613
ENSG00000126453.9	BCL2L12	8	22.2789	0.293646	0.00195193	0.191664
ENSG00000141161.11	UNC45B	1	2.48498	-0.393955	0.00198418	0.192432
ENSG00000263155.6	MYZAP	3	16.9698	-0.277115	0.00198629	0.192432
ENSG00000156675.15	RAB11FIP1	3	12.1542	0.237952	0.00199394	0.192432
ENSG00000186188.10	FFAR4	2	9.27327	-0.509779	0.00202169	0.192869
ENSG00000167779.9	IGFBP6	5	21.0242	0.044983	0.00203227	0.192869
ENSG00000169618.6	PROKR1	1	4.92926	0.142962	0.00203272	0.192869
ENSG00000101773.19	RBBP8	3	7.85272	0.180534	0.00206161	0.194517
ENSG00000159784.17	FAM131B	1	1.07234	-0.113539	0.0021217	0.199074
ENSG00000105607.13	GCDH	7	21.1571	-0.282292	0.00215844	0.201403
ENSG00000133106.14	EPSTI1	3	12.552	-0.0543588	0.00218762	0.203004
ENSG00000156973.14	PDE6D	2	7.25387	-0.25748	0.00222401	0.205253
ENSG00000135446.17	CDK4	11	35.5657	-0.157214	0.00223747	0.205373
ENSG00000186834.3	HEXIM1	1	7.63403	-0.206188	0.00225312	0.205692
ENSG00000161547.16	SRSF2	6	27.8606	-0.156688	0.00228729	0.207689
ENSG00000175274.18	TP53I11	10	39.765	-0.365384	0.00233505	0.210891
ENSG00000162711.17	NLRP3	3	6.20198	0.489085	0.00239213	0.214897
ENSG00000228522.2	AL845321.1	2	9.50754	0.557289	0.0024384	0.217895
ENSG00000089693.10	MLF2	8	30.7003	-0.294813	0.00248906	0.221252
ENSG00000175344.17	CHRNA7	2	5.90534	-0.16279	0.0025095	0.2219
ENSG00000184924.5	PTRHD1	1	5.04117	-0.773358	0.00255534	0.224777
ENSG00000125977.7	EIF2S2	1	7.99697	-0.192494	0.00257117	0.224997
ENSG00000165194.15	PCDH19	3	9.96443	0.0810304	0.00260694	0.226222
ENSG00000146592.17	CREB5	1	6.43235	0.309453	0.00261196	0.226222
ENSG00000100842.13	EFS	3	13.471	-0.0183703	0.00263987	0.227473
ENSG00000118495.19	PLAGL1	9	33.8374	0.00368751	0.00267346	0.229199
ENSG00000107796.13	ACTA2	5	20.2276	-0.120963	0.00270268	0.229272
ENSG00000123338.13	NCKAP1L	3	13.8634	0.163867	0.00270566	0.229272
ENSG00000152661.8	GJA1	4	17.6928	0.0682921	0.00272661	0.229272
ENSG00000285162.1	AC004593.3	1	2.12541	0.227341	0.00272862	0.229272
ENSG00000137038.8	DMAC1	2	9.76163	-0.158057	0.00283312	0.23667
ENSG00000243279.4	PRAF2	2	6.91151	-0.422616	0.00285707	0.23667
ENSG00000211898.7	IGHD	1	1.7723	-0.578299	0.00285986	0.23667
ENSG00000225614.2	ZNF469	1	4.03878	-0.273479	0.00288192	0.23667
ENSG00000114279.13	FGF12	2	6.28727	-0.138721	0.00288673	0.23667
ENSG00000168917.9	SLC35G2	3	14.7862	-0.00597863	0.0029024	0.236805
ENSG00000204851.6	PNMA8B	1	6.22217	-0.28799	0.00292055	0.23714
ENSG00000181991.16	MRPS11	9	31.0392	-0.219369	0.00299481	0.242006
ENSG00000169047.5	IRS1	2	10.146	-0.484672	0.00301706	0.242644
ENSG00000135801.9	TAF5L	3	14.1712	-0.0616896	0.00306805	0.245575
ENSG00000124743.6	KLHL31	1	7.3933	-0.39865	0.00310799	0.246685
ENSG00000007341.19	ST7L	12	31.0659	-0.0693536	0.00311258	0.246685
ENSG00000132466.18	ANKRD17	6	22.6007	0.0441431	0.00312573	0.246685
ENSG00000163312.11	HELQ	5	16.2667	-0.00530055	0.00318385	0.250103
ENSG00000089558.9	KCNH4	1	2.42232	0.108394	0.0032417	0.253223
ENSG00000188760.10	TMEM198	2	4.3827	0.0397918	0.00325356	0.253223
ENSG00000155085.15	AK9	8	21.4944	0.114223	0.003287	0.254124
ENSG00000153707.17	PTPRD	2	4.19726	-0.260461	0.0032979	0.254124
ENSG00000127870.17	RNF6	3	15.184	0.026678	0.00331027	0.254124
ENSG00000143119.14	CD53	3	9.95239	0.263431	0.00333483	0.254169
ENSG00000117115.13	PADI2	1	3.72585	0.590023	0.00334097	0.254169
ENSG00000105538.10	RASIP1	3	12.6582	-0.29897	0.00340073	0.257191
ENSG00000128654.14	MTX2	4	15.1312	-0.191953	0.00341114	0.257191
ENSG00000204344.14	STK19	3	7.44403	-0.0549003	0.00342848	0.257349
ENSG00000177374.13	HIC1	3	10.1233	-0.186965	0.00347363	0.259585
ENSG00000125826.20	RBCK1	10	34.2499	-0.0700029	0.00350034	0.260428
ENSG00000104728.16	ARHGEF10	8	25.4329	0.123529	0.00351784	0.260544
ENSG00000121577.13	POPDC2	4	10.5604	-0.323877	0.00353275	0.260544
ENSG00000143867.7	OSR1	2	8.28864	-0.378396	0.003581	0.262955
ENSG00000268350.7	FAM156A	9	26.2759	-0.0783765	0.00364074	0.266184
ENSG00000009950.16	MLXIPL	8	48.064	-0.235947	0.00368684	0.267762
ENSG00000188257.11	PLA2G2A	6	24.5206	0.177186	0.00370525	0.267762
ENSG00000227372.12	TP73-AS1	13	34.72	0.00139437	0.0037188	0.267762
ENSG00000166483.11	WEE1	4	11.4738	-0.178278	0.00373127	0.267762
ENSG00000166920.12	C15orf48	1	1.7909	0.646308	0.0037416	0.267762
ENSG00000104290.11	FZD3	1	2.83911	0.117448	0.00378672	0.269848
ENSG00000112320.12	SOBP	2	7.93882	-0.28709	0.0038088	0.270281
ENSG00000179409.11	GEMIN4	3	14.091	0.15382	0.00384054	0.271393
ENSG00000161835.11	GRASP	6	24.3832	-0.324908	0.00385882	0.271549
ENSG00000067715.14	SYT1	1	2.05053	0.347361	0.00389635	0.272006
ENSG00000187118.13	CMC1	6	21.2629	-0.464423	0.00389754	0.272006
ENSG00000113621.14	TXNDC15	6	22.1131	-0.0493123	0.00396406	0.27551
ENSG00000181350.11	LRRC75A	2	10.3004	0.192561	0.0040169	0.277225
ENSG00000160767.21	FAM189B	5	13.6412	-0.209377	0.00403993	0.277225
ENSG00000057252.13	SOAT1	2	9.83183	0.207496	0.00405316	0.277225
ENSG00000134318.14	ROCK2	2	9.13673	0.0827775	0.00405803	0.277225
ENSG00000146006.8	LRRTM2	1	4.98962	-0.24612	0.0040708	0.277225
ENSG00000116679.16	IVNS1ABP	5	26.3245	-0.200854	0.00412	0.279449
ENSG00000136867.11	SLC31A2	2	9.2881	0.157545	0.00414298	0.279883
ENSG00000103145.10	HCFC1R1	8	20.5393	-0.382215	0.00421589	0.2817
ENSG00000107816.17	LZTS2	7	30.2571	-0.215957	0.00421764	0.2817
ENSG00000143437.21	ARNT	6	21.305	0.0609161	0.00422308	0.2817
ENSG00000159674.12	SPON2	10	32.3848	-0.332004	0.00423659	0.2817
ENSG00000177542.11	SLC25A22	4	9.4201	-0.190296	0.0042884	0.284026
ENSG00000180347.13	ITPRID1	2	2.45552	0.138125	0.00434713	0.286792
ENSG00000168282.5	MGAT2	1	6.36021	-0.243938	0.00441139	0.289899
ENSG00000181773.7	GPR3	1	1.45468	-1.38869	0.00454014	0.295151
ENSG00000267140.1	AC007998.2	1	2.21013	-0.713491	0.00454053	0.295151
ENSG00000153048.11	CARHSP1	8	32.111	-0.131965	0.00454375	0.295151
ENSG00000167065.13	DUSP18	6	11.5057	0.0340123	0.00458901	0.296875
ENSG00000182732.18	RGS6	7	18.6565	-0.0866206	0.00462022	0.296875
ENSG00000148832.16	PAOX	2	4.59652	0.00835494	0.00465176	0.296875
ENSG00000177103.14	DSCAML1	1	2.47551	-0.154232	0.00465546	0.296875
ENSG00000173267.14	SNCG	4	22.2441	-0.224501	0.00466648	0.296875
ENSG00000100605.17	ITPK1	6	27.5358	-0.243893	0.00467575	0.296875
ENSG00000120159.13	CAAP1	4	14.7891	-0.0307374	0.00470046	0.297039
ENSG00000171314.9	PGAM1	1	8.21095	-0.256179	0.0047135	0.297039
ENSG00000262814.8	MRPL12	1	5.35457	-0.430297	0.00476177	0.298965
ENSG00000163517.15	HDAC11	6	15.1283	0.0474865	0.00479724	0.299027
ENSG00000255302.4	EID1	1	8.59504	-0.302483	0.00479817	0.299027
ENSG00000069998.12	HDHD5	6	21.1818	-0.11314	0.00494467	0.307024
ENSG00000152689.18	RASGRP3	6	19.3449	-0.109662	0.00501339	0.308836
ENSG00000204291.11	COL15A1	5	26.5425	-0.262309	0.00503413	0.308836
ENSG00000151655.19	ITIH2	1	2.22347	0.0849344	0.00504894	0.308836
ENSG00000015475.18	BID	5	18.6891	-0.114729	0.00505535	0.308836
ENSG00000163362.11	INAVA	2	3.31221	0.21038	0.00507289	0.308836
ENSG00000105401.9	CDC37	6	26.6282	-0.304521	0.00508356	0.308836
ENSG00000105427.10	CNFN	1	2.26237	-0.661955	0.00513413	0.309917
ENSG00000134463.15	ECHDC3	5	18.3218	0.141017	0.00516566	0.309917
ENSG00000189120.5	SP6	1	2.01531	-0.489484	0.00517769	0.309917
ENSG00000102245.7	CD40LG	1	2.46832	0.180325	0.00519735	0.309917
ENSG00000163521.16	GLB1L	5	16.6324	-0.058565	0.00520519	0.309917
ENSG00000167994.12	RAB3IL1	4	11.7113	-0.0338294	0.00522686	0.309917
ENSG00000051825.14	MPHOSPH9	4	15.138	0.0606229	0.00524734	0.309917
ENSG00000127530.3	OR7C1	1	4.56428	-0.0248686	0.00525951	0.309917
ENSG00000134817.10	APLNR	3	15.2852	-0.366499	0.00526652	0.309917
ENSG00000092068.20	SLC7A8	7	25.6112	0.0394487	0.00529299	0.310393
ENSG00000107099.15	DOCK8	6	17.4085	0.09556	0.00534062	0.311406
ENSG00000174705.13	SH3PXD2B	1	6.6142	0.158548	0.00534713	0.311406
ENSG00000101445.10	PPP1R16B	2	11.658	-0.0514224	0.00540957	0.313407
ENSG00000112763.17	BTN2A1	6	22.1322	-0.0244135	0.00541861	0.313407
ENSG00000143226.13	FCGR2A	7	20.5008	0.322686	0.00544815	0.31404
ENSG00000125551.18	PLGLB2	1	2.71408	-0.234288	0.00550285	0.316115
ENSG00000163617.11	CCDC191	4	11.4886	0.179913	0.00560906	0.321124
ENSG00000204531.18	POU5F1	3	5.84989	-0.152753	0.00566752	0.323374
ENSG00000169136.11	ATF5	3	12.6319	-0.328794	0.00581514	0.33068
ENSG00000126106.14	TMEM53	6	17.2414	-0.0151718	0.00587875	0.333175
ENSG00000173275.12	ZNF449	2	8.98454	-0.213738	0.00599269	0.338497
ENSG00000042429.12	MED17	13	42.2856	-0.0304663	0.0060569	0.340983
ENSG00000248905.8	FMN1	2	4.86045	-0.287039	0.00616261	0.345218
ENSG00000003400.14	CASP10	6	22.4817	0.0797067	0.006173	0.345218
ENSG00000162723.10	SLAMF9	1	1.45923	0.737777	0.00620834	0.346049
ENSG00000037280.16	FLT4	6	25.7063	-0.239841	0.00630451	0.350253
ENSG00000114923.17	SLC4A3	3	6.69339	-0.131255	0.00640048	0.3535
ENSG00000119950.21	MXI1	9	32.2889	-0.00190513	0.00640481	0.3535
ENSG00000064933.17	PMS1	9	21.9991	0.169257	0.0064472	0.35468
ENSG00000066735.14	KIF26A	1	5.94678	-0.41905	0.00652833	0.357977
ENSG00000091879.13	ANGPT2	3	12.2512	-0.391248	0.00659991	0.360731
ENSG00000132967.9	HMGB1P5	2	8.35007	0.00353483	0.00665597	0.361916
ENSG00000081307.12	UBA5	7	26.8514	-0.0889268	0.00666445	0.361916
ENSG00000102572.14	STK24	6	24.1426	0.0387395	0.00669093	0.36219
ENSG00000161813.22	LARP4	3	12.7653	0.022844	0.00676981	0.365288
ENSG00000204592.9	HLA-E	3	8.84007	-0.156112	0.0068296	0.366827
ENSG00000117533.15	VAMP4	3	12.8437	-0.0250775	0.00684176	0.366827
ENSG00000233750.3	CICP27	1	4.23415	0.539823	0.00689206	0.367847
ENSG00000108176.15	DNAJC12	1	2.14364	-0.388669	0.00691434	0.367847
ENSG00000116729.14	WLS	6	22.3762	-0.117596	0.00692612	0.367847
ENSG00000182492.16	BGN	2	10.4869	-0.470227	0.00698573	0.36985
ENSG00000086300.15	SNX10	4	19.9099	0.199336	0.00706402	0.37206
ENSG00000175455.15	CCDC14	8	30.1436	0.0527403	0.00707155	0.37206
ENSG00000133104.14	SPART	9	34.0903	-0.111874	0.00711796	0.372874
ENSG00000167978.17	SRRM2	18	77.115	-0.100778	0.00714368	0.372874
ENSG00000204138.13	PHACTR4	7	21.4924	0.0585058	0.00716185	0.372874
ENSG00000205089.7	CCNI2	2	2.9092	-1.03867	0.00717532	0.372874
ENSG00000119669.5	IRF2BPL	1	6.93959	-0.297141	0.0073625	0.381427
ENSG00000113657.13	DPYSL3	3	15.8685	-0.0505497	0.00738927	0.381644
ENSG00000115364.14	MRPL19	4	16.5712	-0.107192	0.00743827	0.382586
ENSG00000167617.3	CDC42EP5	1	3.38448	-0.61959	0.00745283	0.382586
ENSG00000166741.7	NNMT	5	25.2381	0.229175	0.0074863	0.383033
ENSG00000140983.14	RHOT2	14	49.8125	-0.340844	0.00750689	0.383033
ENSG00000127540.12	UQCR11	4	16.1782	-0.133767	0.00759066	0.386091
ENSG00000187079.17	TEAD1	3	17.0852	0.142001	0.00761256	0.386091
ENSG00000117143.13	UAP1	5	24.6079	0.124946	0.00768309	0.388141
ENSG00000148396.18	SEC16A	9	38.4396	-0.0549848	0.00769892	0.388141
ENSG00000038532.16	CLEC16A	4	17.4631	-0.0239594	0.00776274	0.390128
ENSG00000154025.15	SLC5A10	1	4.01144	-0.480394	0.00780518	0.390128
ENSG00000249967.1	AL355315.1	1	3.64315	-0.354954	0.00780764	0.390128
ENSG00000174109.5	C16orf91	2	7.81564	-0.399	0.00783578	0.390379
ENSG00000235194.8	PPP1R3E	6	23.307	0.0978565	0.00795959	0.39375
ENSG00000271810.5	AL603832.3	2	2.82353	-0.267461	0.00796602	0.39375
ENSG00000169955.7	ZNF747	2	10.0223	-0.0727171	0.00797481	0.39375
ENSG00000176340.4	COX8A	1	6.76179	-0.763332	0.00801855	0.39375
ENSG00000189129.13	PLAC9	4	17.0849	-0.101026	0.00802001	0.39375
ENSG00000157514.16	TSC22D3	7	30.1082	0.0888138	0.00811237	0.39713
ENSG00000050555.18	LAMC3	1	2.82478	-0.547906	0.00822208	0.401337
ENSG00000213085.10	CFAP45	2	3.34981	-0.368	0.00824908	0.401495
ENSG00000084774.14	CAD	5	20.0413	-0.108167	0.00830117	0.402869
ENSG00000132326.12	PER2	1	6.85151	0.111956	0.00834887	0.404023
ENSG00000139725.8	RHOF	4	18.7487	-0.103173	0.00840431	0.405544
ENSG00000135069.14	PSAT1	1	5.50856	-0.226054	0.00843141	0.405692
ENSG00000122643.20	NT5C3A	8	21.1572	0.0380919	0.00854928	0.407769
ENSG00000131473.17	ACLY	6	31.7252	-0.475867	0.00855266	0.407769
ENSG00000139549.4	DHH	1	2.60636	0.385428	0.00856541	0.407769
ENSG00000259075.6	POC1B-GALNT4	2	4.45953	0.875283	0.00857115	0.407769
ENSG00000163482.12	STK36	8	24.9006	-0.0543866	0.00864338	0.408866
ENSG00000109686.18	SH3D19	12	57.8256	0.132487	0.00865144	0.408866
ENSG00000118523.6	CCN2	1	7.01104	-0.208081	0.00866683	0.408866
ENSG00000130844.17	ZNF331	7	26.082	0.0285082	0.00872011	0.410234
ENSG00000172671.19	ZFAND4	5	11.9334	-0.0611969	0.00880879	0.413254
ENSG00000125846.15	ZNF133	11	36.9316	-0.0434532	0.00893046	0.417802
ENSG00000089472.16	HEPH	5	15.9843	-0.125731	0.00897843	0.418886
ENSG00000132321.17	IQCA1	1	1.08137	-0.586339	0.00909319	0.423071
ENSG00000272601.1	AC010655.3	1	4.99769	-0.252556	0.00915337	0.424104
ENSG00000118804.8	STBD1	1	7.97241	-0.190326	0.00918275	0.424104
ENSG00000118689.15	FOXO3	2	13.1152	0.245583	0.00919072	0.424104
ENSG00000140391.14	TSPAN3	6	35.076	-0.139496	0.00924684	0.425531
ENSG00000178177.15	LCORL	4	11.9968	-0.0120717	0.00935616	0.429392
ENSG00000144827.9	ABHD10	3	11.7192	-0.154736	0.00962561	0.439312
ENSG00000196074.13	SYCP2	2	6.08854	-0.298387	0.00962734	0.439312
ENSG00000173264.14	GPR137	9	22.6569	-0.0591434	0.00967561	0.439312
ENSG00000136205.17	TNS3	6	23.5121	-0.0186641	0.00969669	0.439312
ENSG00000117410.14	ATP6V0B	7	26.1976	-0.112884	0.00972194	0.439312
ENSG00000065911.12	MTHFD2	3	13.2929	0.200544	0.00974725	0.439312
ENSG00000113532.13	ST8SIA4	2	8.06259	-0.208724	0.0097544	0.439312
ENSG00000072041.17	SLC6A15	2	3.36799	0.437749	0.00981709	0.440324
ENSG00000142405.21	NLRP12	2	4.34948	0.662241	0.00982901	0.440324
ENSG00000144785.8	AC073896.1	2	7.30737	0.16956	0.00986711	0.440862
ENSG00000109452.12	INPP4B	2	8.42749	-0.134825	0.00999211	0.444416
ENSG00000073605.18	GSDMB	9	38.8881	0.208272	0.0100125	0.444416
ENSG00000147677.11	EIF3H	9	43.3553	0.174123	0.0100256	0.444416
ENSG00000162631.18	NTNG1	1	2.73616	-0.0601343	0.0100658	0.445031
ENSG00000164604.12	GPR85	2	6.96868	0.0430856	0.0101128	0.44594
ENSG00000286140.1	DERPC	2	10.3152	0.35664	0.0101806	0.447761
ENSG00000189045.13	ANKDD1B	2	3.09781	-0.0246692	0.010224	0.448502
ENSG00000104313.19	EYA1	1	2.02123	-0.20885	0.0103293	0.451946
ENSG00000227827.3	AC138969.2	1	1.85693	-0.991503	0.0104212	0.454791
ENSG00000018236.15	CNTN1	2	6.10964	-0.0134173	0.010592	0.457837
ENSG00000137601.16	NEK1	6	20.6668	0.110786	0.0106065	0.457837
ENSG00000083123.15	BCKDHB	2	11.4746	-0.174113	0.0106414	0.457837
ENSG00000140443.14	IGF1R	3	12.9507	0.234188	0.0106477	0.457837
ENSG00000170522.9	ELOVL6	2	10.5883	-0.723345	0.0106669	0.457837
ENSG00000162910.19	MRPL55	13	37.3575	-0.257923	0.0106956	0.457837
ENSG00000105825.13	TFPI2	5	17.6231	-0.509911	0.0107125	0.457837
ENSG00000233608.4	TWIST2	2	9.55113	-0.245717	0.0107143	0.457837
ENSG00000188599.17	NPIPP1	2	8.07022	0.0488427	0.010735	0.457837
ENSG00000173208.4	ABCD2	1	7.27253	-0.395369	0.0107687	0.458118
ENSG00000101265.16	RASSF2	3	11.0231	0.0824224	0.0108445	0.460184
ENSG00000225932.3	CTAGE4	1	3.08921	-0.444327	0.0109136	0.460434
ENSG00000134548.11	SPX	4	13.2864	-0.144198	0.0109334	0.460434
ENSG00000118898.16	PPL	3	12.4773	0.172973	0.0109678	0.460434
ENSG00000089486.17	CDIP1	4	14.0368	-0.139256	0.0109862	0.460434
ENSG00000158470.5	B4GALT5	1	7.72444	-0.165993	0.0109867	0.460434
ENSG00000256269.9	HMBS	3	7.68293	-0.392212	0.0111729	0.466399
ENSG00000182107.6	TMEM30B	1	4.93477	-0.273828	0.0112294	0.466399
ENSG00000179820.16	MYADM	7	28.1716	-0.144825	0.0112388	0.466399
ENSG00000165283.16	STOML2	4	15.3232	-0.209765	0.0112655	0.466399
ENSG00000176845.13	METRNL	3	6.52319	-0.413307	0.0112713	0.466399
ENSG00000166946.14	CCNDBP1	11	48.7678	-0.138996	0.0113052	0.466399
ENSG00000109576.14	AADAT	3	8.94744	-0.0567455	0.0113253	0.466399
ENSG00000143153.12	ATP1B1	2	8.49898	0.279672	0.0113829	0.466399
ENSG00000173141.5	MRPL57	1	5.64028	-0.435138	0.0113871	0.466399
ENSG00000215045.8	GRID2IP	2	2.78697	-0.036965	0.0114052	0.466399
ENSG00000140990.15	NDUFB10	5	16.5936	-0.139196	0.0114939	0.467266
ENSG00000164484.11	TMEM200A	2	6.33803	-0.398495	0.0114977	0.467266
ENSG00000119640.9	ACYP1	3	8.39418	0.0501211	0.0115094	0.467266
ENSG00000158296.14	SLC13A3	2	4.84084	0.00916546	0.0115737	0.46875
ENSG00000132465.11	JCHAIN	2	7.54619	-0.199411	0.0116144	0.469273
ENSG00000137285.10	TUBB2B	2	7.67892	-0.237518	0.0116526	0.469692
ENSG00000139209.16	SLC38A4	1	2.03923	-0.240872	0.011779	0.473656
ENSG00000237276.8	ANO7L1	2	5.46491	0.326824	0.0118382	0.474907
ENSG00000166676.16	TVP23A	2	5.61617	-0.0260696	0.0118994	0.476056
ENSG00000125458.7	NT5C	6	12.9771	-0.259009	0.0119232	0.476056
ENSG00000064012.21	CASP8	8	27.2571	0.0338025	0.0120269	0.478361
ENSG00000150768.15	DLAT	3	16.8857	-0.421621	0.0120713	0.478361
ENSG00000272595.2	OR10AH1P	1	3.65247	-0.128092	0.0120861	0.478361
ENSG00000156804.7	FBXO32	3	10.197	-0.163451	0.0120943	0.478361
ENSG00000144468.17	RHBDD1	4	13.0683	0.099066	0.0123179	0.486068
ENSG00000198742.9	SMURF1	2	8.03294	0.0669226	0.0124455	0.489958
ENSG00000027869.11	SH2D2A	1	2.10695	0.210674	0.0125279	0.492057
ENSG00000187715.13	KBTBD12	1	1.53468	-0.051643	0.0126137	0.494274
ENSG00000177106.16	EPS8L2	4	10.4542	-0.187287	0.0126796	0.495706
ENSG00000118985.16	ELL2	2	9.74959	0.16977	0.012725	0.496333
ENSG00000166278.15	C2	4	11.4275	0.152627	0.0127704	0.496464
ENSG00000221994.10	ZNF630	2	5.07464	0.0149406	0.0127871	0.496464
ENSG00000139318.8	DUSP6	3	16.146	-0.437574	0.0128713	0.498584
ENSG00000104886.11	PLEKHJ1	5	19.0382	-0.22691	0.012924	0.499482
ENSG00000101605.12	MYOM1	4	20.8131	-0.105979	0.0130238	0.50219
ENSG00000171475.14	WIPF2	5	15.601	-0.0179065	0.0130722	0.502906
ENSG00000145423.5	SFRP2	1	6.67536	-0.484365	0.0131073	0.50311
ENSG00000165323.15	FAT3	2	5.3377	-0.6323	0.0132439	0.507201
ENSG00000142627.13	EPHA2	1	6.23671	-0.314986	0.0134149	0.512589
ENSG00000243970.3	PPIEL	9	26.8872	0.0632927	0.0135205	0.515054
ENSG00000204856.12	FAM216A	5	13.251	-0.0550537	0.0135404	0.515054
ENSG00000160856.21	FCRL3	2	5.15648	0.588811	0.0135874	0.515681
ENSG00000168827.14	GFM1	7	21.2297	-0.128587	0.0136592	0.516623
ENSG00000144283.21	PKP4	9	36.5519	-0.174197	0.0136734	0.516623
ENSG00000188229.6	TUBB4B	2	12.1774	-0.353174	0.0137569	0.517818
ENSG00000160888.7	IER2	2	11.6989	-0.122547	0.0137664	0.517818
ENSG00000138678.11	GPAT3	3	9.09383	0.0205391	0.0138249	0.518862
ENSG00000278122.1	AQP7P5	1	4.68346	0.510958	0.0139726	0.523244
ENSG00000006831.10	ADIPOR2	1	8.21937	-0.163387	0.0140197	0.523847
ENSG00000198931.10	APRT	6	18.9949	-0.435601	0.0140936	0.525445
ENSG00000165061.15	ZMAT4	1	2.28926	-0.251427	0.014283	0.531335
ENSG00000262481.5	TMEM256-PLSCR3	1	2.09334	-0.120897	0.0143691	0.532064
ENSG00000234409.6	CCDC188	2	6.53791	-0.482513	0.0143721	0.532064
ENSG00000114796.16	KLHL24	3	15.7412	0.0148466	0.0144022	0.532064
ENSG00000106153.13	CHCHD2	2	10.3261	-0.527626	0.0144286	0.532064
ENSG00000250571.7	GLI4	7	27.195	-0.0958496	0.0144768	0.532677
ENSG00000105662.16	CRTC1	2	10.5534	-0.173608	0.0145262	0.533334
ENSG00000175489.10	LRRC25	2	7.02979	0.0477342	0.0145789	0.534107
ENSG00000107736.20	CDH23	10	35.5778	0.0339797	0.0147866	0.540449
ENSG00000165655.17	ZNF503	1	6.04004	-0.173005	0.014816	0.540449
ENSG00000118785.14	SPP1	4	16.4129	0.657116	0.0148861	0.541475
ENSG00000250979.1	AC022905.1	1	1.74862	-0.640584	0.0149368	0.541475
ENSG00000162877.13	PM20D1	2	3.56946	-0.0962211	0.0150008	0.541475
ENSG00000188783.6	PRELP	1	9.16561	0.0614032	0.0150114	0.541475
ENSG00000008300.17	CELSR3	3	8.48871	0.0397796	0.0150511	0.541475
ENSG00000179304.16	AC234031.1	6	15.818	-0.0719839	0.0150526	0.541475
ENSG00000135679.24	MDM2	4	15.7712	0.232249	0.0150686	0.541475
ENSG00000232136.2	DUXAP7	1	2.02541	0.867964	0.0151187	0.542123
ENSG00000117748.10	RPA2	3	12.7817	0.0707359	0.0151781	0.5431
ENSG00000196743.8	GM2A	1	7.95245	0.365273	0.0153145	0.54598
ENSG00000171631.14	P2RY6	2	5.30157	-0.0494846	0.0153233	0.54598
ENSG00000169727.12	GPS1	13	46.8304	-0.00924339	0.0154875	0.550672
ENSG00000054179.12	ENTPD2	1	1.20855	-0.0302382	0.0156664	0.555859
ENSG00000223953.6	C1QTNF5	3	11.025	-0.25029	0.0157366	0.557181
ENSG00000183354.12	KIAA2026	4	16.7612	-0.0676239	0.0158482	0.559958
ENSG00000100979.15	PLTP	5	22.5884	-0.108195	0.0158821	0.559984
ENSG00000187398.12	LUZP2	1	4.21451	-0.21955	0.0160773	0.565686
ENSG00000229436.1	AC073850.1	1	4.14637	0.47883	0.0162424	0.569983
ENSG00000115268.9	RPS15	5	17.8593	-0.615111	0.0162669	0.569983
ENSG00000185875.13	THNSL1	2	7.69065	-0.0203266	0.0164723	0.575329
ENSG00000204387.13	C6orf48	6	16.8256	-0.287117	0.0164876	0.575329
ENSG00000135245.10	HILPDA	3	15.1129	-0.215145	0.0165939	0.577151
ENSG00000163563.8	MNDA	1	5.53322	0.724337	0.016618	0.577151
ENSG00000262406.2	MMP12	1	2.78309	1.00098	0.0166442	0.577151
ENSG00000270872.2	SRGAP2D	1	2.16818	-0.479858	0.0166974	0.577151
ENSG00000172771.12	EFCAB12	3	8.86219	-0.0343936	0.0167107	0.577151
ENSG00000147536.12	GINS4	2	5.35552	-0.0923361	0.0168546	0.579193
ENSG00000120162.10	MOB3B	1	6.3973	0.221311	0.0168748	0.579193
ENSG00000123213.23	NLN	4	13.7695	-0.0740593	0.0169395	0.579193
ENSG00000118971.8	CCND2	1	8.30823	-0.267962	0.0169426	0.579193
ENSG00000100344.10	PNPLA3	1	4.88876	-0.61695	0.0169836	0.579193
ENSG00000285953.1	AC000120.3	1	2.95177	0.29172	0.0170029	0.579193
ENSG00000072952.18	MRVI1	3	12.5758	-0.0768978	0.0170167	0.579193
ENSG00000158985.13	CDC42SE2	4	17.5446	-0.0528565	0.0170679	0.579193
ENSG00000095739.11	BAMBI	2	5.44424	-0.14003	0.0170784	0.579193
ENSG00000130726.12	TRIM28	9	34.9922	-0.0111377	0.0171692	0.579875
ENSG00000179772.7	FOXS1	1	4.13751	-0.385325	0.0171724	0.579875
ENSG00000162614.18	NEXN	7	28.1324	0.0641737	0.0172016	0.579875
ENSG00000162639.16	HENMT1	5	13.393	-0.0678374	0.017273	0.581122
ENSG00000158234.12	FAIM	5	21.1177	-0.00722992	0.0173152	0.581384
ENSG00000249240.2	AC069368.1	1	2.26775	-0.956922	0.0173496	0.581384
ENSG00000149124.11	GLYAT	4	19.7232	-0.233525	0.0175587	0.585945
ENSG00000267368.1	UPK3BL1	1	5.4273	0.200719	0.0175837	0.585945
ENSG00000204287.14	HLA-DRA	1	1.96225	0.218457	0.0175898	0.585945
ENSG00000148400.11	NOTCH1	3	14.5677	-0.312698	0.0176397	0.586451
ENSG00000131398.13	KCNC3	2	6.55146	-0.224946	0.0177027	0.587388
ENSG00000108448.21	TRIM16L	6	17.7402	-0.324735	0.0177392	0.587444
ENSG00000168995.13	SIGLEC7	1	2.91133	0.515564	0.0179297	0.592046
ENSG00000181631.7	P2RY13	1	4.90239	0.330322	0.0179482	0.592046
ENSG00000166165.13	CKB	5	18.5514	-0.103617	0.0180375	0.593831
ENSG00000133317.14	LGALS12	4	23.6934	-0.255904	0.018139	0.59496
ENSG00000137996.12	RTCA	4	17.5396	-0.0830733	0.0181423	0.59496
ENSG00000080603.17	SRCAP	4	22.1242	0.0308361	0.0182619	0.59669
ENSG00000083535.16	PIBF1	2	7.28714	0.204295	0.0182736	0.59669
ENSG00000170340.11	B3GNT2	2	10.0958	-0.107143	0.0183698	0.59669
ENSG00000065978.19	YBX1	4	28.263	-0.15969	0.0183813	0.59669
ENSG00000092009.10	CMA1	1	4.42165	0.19488	0.0184039	0.59669
ENSG00000117016.10	RIMS3	1	4.2037	0.282324	0.018407	0.59669
ENSG00000158292.7	GPR153	1	6.21498	0.120526	0.0185355	0.599404
ENSG00000130988.13	RGN	3	12.5963	-0.247998	0.0185711	0.599404
ENSG00000157326.19	DHRS4	4	16.4722	-0.414038	0.0185972	0.599404
ENSG00000126903.16	SLC10A3	6	19.4792	-0.130362	0.0186514	0.599463
ENSG00000140968.11	IRF8	2	8.43898	-0.515979	0.01867	0.599463
ENSG00000160201.11	U2AF1	8	29.0968	-0.24099	0.0187403	0.600579
ENSG00000280571.2	AC006059.2	1	1.52785	-2.62721	0.0188594	0.603251
ENSG00000271581.1	AL671883.2	1	1.43949	0.843669	0.0189069	0.603628
ENSG00000156414.19	TDRD9	2	3.42191	0.205425	0.0190592	0.604023
ENSG00000183853.18	KIRREL1	3	18.8425	-0.0158203	0.019072	0.604023
ENSG00000115233.12	PSMD14	3	12.6498	-0.119945	0.0190781	0.604023
ENSG00000137207.12	YIPF3	10	35.9808	-0.561056	0.0190971	0.604023
ENSG00000241399.7	CD302	4	18.0561	0.063705	0.0190981	0.604023
ENSG00000102452.17	NALCN	1	1.74398	-0.196605	0.0191956	0.604883
ENSG00000160539.6	PLPP7	3	9.59489	-0.237149	0.019197	0.604883
ENSG00000100906.10	NFKBIA	6	21.6592	-0.172312	0.0192643	0.605876
ENSG00000183963.18	SMTN	15	56.973	-0.240225	0.0195661	0.614224
ENSG00000092140.16	G2E3	4	13.1988	0.138401	0.0196171	0.61468
ENSG00000108556.9	CHRNE	3	5.98751	0.398788	0.0197778	0.617025
ENSG00000258881.6	AC007040.2	1	2.83359	0.429934	0.019778	0.617025
ENSG00000106477.19	CEP41	8	21.4379	0.0218696	0.0198015	0.617025
ENSG00000123411.15	IKZF4	4	14.9196	-0.0482759	0.0199467	0.620406
ENSG00000089063.15	TMEM230	9	38.7719	-0.109385	0.0201575	0.624183
ENSG00000115234.11	SNX17	8	29.5535	-0.158647	0.0202013	0.624183
ENSG00000213316.9	LTC4S	3	5.41644	-0.199466	0.0202154	0.624183
ENSG00000242114.6	MTFP1	1	3.28555	-0.483428	0.020216	0.624183
ENSG00000110321.17	EIF4G2	11	48.6159	-0.221772	0.0203134	0.626045
ENSG00000150907.8	FOXO1	1	8.09143	0.157601	0.0204031	0.626072
ENSG00000127920.5	GNG11	1	8.51686	-0.0526294	0.0204232	0.626072
ENSG00000103064.15	SLC7A6	6	32.603	0.0966699	0.0204255	0.626072
ENSG00000100441.10	KHNYN	6	28.7952	0.136442	0.0204713	0.62634
ENSG00000232070.8	TMEM253	1	2.59372	0.0429385	0.0206201	0.629752
ENSG00000168961.17	LGALS9	10	37.924	0.0727632	0.0209612	0.637782
ENSG00000068724.16	TTC7A	11	34.78	-0.136629	0.0210224	0.637782
ENSG00000180354.16	MTURN	3	22.3513	0.0813485	0.0210307	0.637782
ENSG00000107362.13	ABHD17B	2	7.47254	-0.090814	0.0210341	0.637782
ENSG00000189184.11	PCDH18	6	26.3253	0.0347294	0.0211479	0.639304
ENSG00000197785.13	ATAD3A	4	11.8744	-0.294867	0.0211898	0.639304
ENSG00000211955.2	IGHV3-33	1	1.79695	-0.302629	0.0212015	0.639304
ENSG00000156030.13	ELMSAN1	7	29.3332	0.018984	0.0212357	0.639304
ENSG00000068137.15	PLEKHH3	6	23.5452	-0.168786	0.0212895	0.639782
ENSG00000184254.17	ALDH1A3	2	10.1099	0.130487	0.0213315	0.639886
ENSG00000146376.11	ARHGAP18	1	7.08301	-0.124515	0.0213687	0.639886
ENSG00000185614.5	INKA1	1	4.27932	-0.242108	0.0215218	0.642715
ENSG00000172115.8	CYCS	3	15.6835	-0.171482	0.0215393	0.642715
ENSG00000119431.9	HDHD3	3	12.8507	-0.047567	0.0216206	0.644004
ENSG00000091137.12	SLC26A4	2	4.85345	-0.0259475	0.0219041	0.6513
ENSG00000181847.12	TIGIT	1	2.45317	-0.512067	0.0220396	0.653885
ENSG00000166669.13	ATF7IP2	8	18.805	0.0434818	0.0220685	0.653885
ENSG00000106244.13	PDAP1	4	18.7274	-0.241105	0.022151	0.65518
ENSG00000283427.1	AC006453.4	1	1.86944	0.222281	0.0222456	0.65683
ENSG00000159788.19	RGS12	11	31.9177	0.183709	0.0223084	0.657534
ENSG00000072778.20	ACADVL	26	101.708	-0.179093	0.0223832	0.65846
ENSG00000168216.12	LMBRD1	11	34.9873	0.0856803	0.0224178	0.65846
ENSG00000188385.11	JAKMIP3	2	6.83688	-0.170918	0.0224869	0.659264
ENSG00000115762.16	PLEKHB2	6	21.7629	0.14364	0.0225233	0.659264
ENSG00000185101.13	ANO9	4	9.37192	-0.0826497	0.0226604	0.661396
ENSG00000273003.1	ARL2-SNX15	1	1.62635	0.23246	0.0226744	0.661396
ENSG00000081189.15	MEF2C	10	34.3592	-0.172857	0.022776	0.661839
ENSG00000086475.15	SEPHS1	5	19.6494	-0.079264	0.0228152	0.661839
ENSG00000263874.2	LINC00672	1	4.96842	-0.154037	0.0228325	0.661839
ENSG00000155629.15	PIK3AP1	1	5.54076	0.291096	0.0228464	0.661839
ENSG00000172262.11	ZNF131	12	38.4176	0.0506857	0.0228999	0.662253
ENSG00000123106.10	CCDC91	9	30.675	-0.049019	0.0230596	0.663749
ENSG00000100767.16	PAPLN	7	25.3682	0.167959	0.0230904	0.663749
ENSG00000121068.14	TBX2	2	11.4284	-0.304356	0.0231161	0.663749
ENSG00000112855.16	HARS2	10	32.0021	-0.0346976	0.0231403	0.663749
ENSG00000113328.19	CCNG1	5	18.2028	0.178246	0.0231481	0.663749
ENSG00000075618.18	FSCN1	2	11.6773	-0.26253	0.0232392	0.665232
ENSG00000159618.16	ADGRG5	2	2.90741	-0.00318262	0.0233492	0.667249
ENSG00000111684.11	LPCAT3	5	16.9222	-0.209978	0.0233956	0.667445
ENSG00000165071.14	TMEM71	3	5.9979	0.489948	0.0235335	0.668355
ENSG00000130164.13	LDLR	5	16.7909	-0.239068	0.0235374	0.668355
ENSG00000184260.5	HIST2H2AC	1	2.22604	-0.693905	0.0235462	0.668355
ENSG00000117713.20	ARID1A	9	34.2629	-0.195583	0.0236397	0.668921
ENSG00000271338.1	AL591034.2	1	1.61414	-0.991431	0.0236453	0.668921
ENSG00000155463.13	OXA1L	9	35.9962	-0.00321394	0.0238916	0.673664
ENSG00000109881.17	CCDC34	3	8.96946	0.323351	0.0239122	0.673664
ENSG00000178057.14	NDUFAF3	4	17.0496	-0.345724	0.0239326	0.673664
ENSG00000147509.14	RGS20	1	1.1638	0.031512	0.0241555	0.678806
ENSG00000073578.17	SDHA	10	36.6139	-0.148702	0.0242398	0.679885
ENSG00000166454.10	ATMIN	4	17.6955	-0.0557684	0.0243268	0.679885
ENSG00000137876.10	RSL24D1	2	8.8485	0.195305	0.0243601	0.679885
ENSG00000119121.22	TRPM6	2	5.20028	-0.00541684	0.0243686	0.679885
ENSG00000230124.8	ACBD6	6	20.084	-0.0332063	0.0244327	0.679885
ENSG00000139405.16	RITA1	2	6.25893	-0.0124566	0.0244354	0.679885
ENSG00000167202.11	TBC1D2B	5	24.4238	-0.0432306	0.0245188	0.681082
ENSG00000196544.7	BORCS6	1	4.71883	-0.266587	0.0248231	0.688403
ENSG00000174080.11	CTSF	5	19.4387	-0.0140886	0.0249168	0.689233
ENSG00000092295.12	TGM1	1	3.25425	-0.346315	0.0249346	0.689233
ENSG00000167862.10	MRPL58	1	5.6727	-0.259861	0.0249863	0.689532
ENSG00000142765.18	SYTL1	5	10.6384	0.0163615	0.0250384	0.689713
ENSG00000132434.9	LANCL2	2	9.5295	-0.144892	0.0251052	0.689713
ENSG00000198598.6	MMP17	5	11.0638	-0.0692404	0.0251365	0.689713
ENSG00000284862.2	CCDC39	6	20.0207	0.00693408	0.0251562	0.689713
ENSG00000087502.18	ERGIC2	5	19.6689	0.0360254	0.0252115	0.690109
ENSG00000060656.20	PTPRU	5	17.9476	-0.069531	0.025352	0.692831
ENSG00000281379.2	SEPT14P19	1	2.49163	-0.68237	0.0256448	0.6997
ENSG00000154328.16	NEIL2	5	24.095	-0.100821	0.0257479	0.701382
ENSG00000176435.6	CLEC14A	1	6.96499	-0.211039	0.0258229	0.702292
ENSG00000249715.12	FER1L5	1	3.55669	0.50638	0.0259133	0.703616
ENSG00000137573.14	SULF1	6	19.6844	0.237942	0.0260115	0.705149
ENSG00000115137.11	DNAJC27	2	8.60249	0.15075	0.0260656	0.705484
ENSG00000150594.6	ADRA2A	1	7.854	-0.297835	0.0261436	0.706462
ENSG00000147119.3	CHST7	1	4.55623	-0.265449	0.0263751	0.710035
ENSG00000104522.16	TSTA3	4	12.788	-0.16479	0.0264029	0.710035
ENSG00000122254.7	HS3ST2	2	5.09761	0.461539	0.0264147	0.710035
ENSG00000126254.12	RBM42	4	13.184	-0.252815	0.026444	0.710035
ENSG00000184601.10	C14orf180	3	18.2358	-0.274505	0.0264988	0.710377
ENSG00000163795.14	ZNF513	3	12.3237	-0.190903	0.0267116	0.713912
ENSG00000074842.7	MYDGF	2	8.43894	-0.10944	0.0267152	0.713912
ENSG00000131979.19	GCH1	1	3.10081	0.0548765	0.0268413	0.715564
ENSG00000197608.11	ZNF841	4	15.9727	0.103753	0.0268617	0.715564
ENSG00000164300.17	SERINC5	2	9.72328	-0.173094	0.0270276	0.718309
ENSG00000171612.7	SLC25A33	1	6.50271	-0.19564	0.0270709	0.718309
ENSG00000221963.6	APOL6	1	8.83676	0.164716	0.0270923	0.718309
ENSG00000104518.11	GSDMD	6	21.6678	0.127171	0.0273198	0.719587
ENSG00000147852.16	VLDLR	3	17.4731	-0.189215	0.0273371	0.719587
ENSG00000065150.19	IPO5	7	33.8992	0.0710616	0.0273516	0.719587
ENSG00000135185.12	TMEM243	3	9.67246	-0.113121	0.0273858	0.719587
ENSG00000130270.16	ATP8B3	3	7.75694	0.126004	0.0273868	0.719587
ENSG00000142949.17	PTPRF	10	53.2405	-0.0312441	0.0273962	0.719587
ENSG00000225154.2	AL450996.1	1	1.52908	0.776714	0.0274401	0.719622
ENSG00000151090.18	THRB	4	16.1861	0.151516	0.0275663	0.721422
ENSG00000267001.1	AC006538.2	1	2.272	-0.958356	0.0275942	0.721422
ENSG00000095203.14	EPB41L4B	2	14.0597	0.141302	0.027676	0.722442
ENSG00000179023.8	KLHDC7A	1	4.41541	-0.114445	0.0278444	0.722914
ENSG00000136104.20	RNASEH2B	12	38.1089	0.031514	0.0279348	0.722914
ENSG00000049246.14	PER3	7	24.3878	0.11042	0.0279461	0.722914
ENSG00000181751.10	C5orf30	3	13.3904	0.292679	0.0279697	0.722914
ENSG00000204252.14	HLA-DOA	1	3.2449	-0.0699633	0.0280391	0.722914
ENSG00000120738.8	EGR1	1	5.86614	-0.791724	0.0280705	0.722914
ENSG00000118369.13	USP35	6	16.6698	-0.150585	0.0281114	0.722914
ENSG00000171017.11	LRRC8E	1	3.53893	-0.0609168	0.0281313	0.722914
ENSG00000023330.15	ALAS1	4	21.3505	-0.26425	0.0281382	0.722914
ENSG00000168502.17	MTCL1	3	6.38577	-0.486998	0.0282161	0.722914
ENSG00000167614.13	TTYH1	1	2.1853	0.10882	0.0282376	0.722914
ENSG00000185215.9	TNFAIP2	9	39.1757	-0.0340081	0.0282463	0.722914
ENSG00000245848.3	CEBPA	1	8.9704	-0.166853	0.0282542	0.722914
ENSG00000032389.12	EIPR1	2	6.54559	-0.284076	0.0282933	0.722914
ENSG00000122176.12	FMOD	2	13.4546	-0.220116	0.0284603	0.726081
ENSG00000119878.5	CRIPT	1	5.94914	0.239543	0.0285563	0.72636
ENSG00000198825.13	INPP5F	5	16.6547	0.0200907	0.0285572	0.72636
ENSG00000160218.13	TRAPPC10	5	16.332	0.0437892	0.0286004	0.726364
ENSG00000139629.16	GALNT6	1	4.18795	0.357403	0.02866	0.726785
ENSG00000154645.14	CHODL	1	2.35219	0.630121	0.0287506	0.72799
ENSG00000186480.13	INSIG1	4	16.8542	-0.251783	0.028815	0.728528
ENSG00000134962.7	KLB	1	8.02538	-0.251832	0.0291746	0.735199
ENSG00000204681.11	GABBR1	3	15.3454	-0.124338	0.0292165	0.735199
ENSG00000116353.15	MECR	12	34.7443	-0.206102	0.029244	0.735199
ENSG00000164284.15	GRPEL2	3	12.67	-0.0126727	0.029253	0.735199
ENSG00000273173.5	SNURF	2	3.52881	0.460127	0.0293655	0.736505
ENSG00000047579.19	DTNBP1	5	13.5795	0.00522977	0.0295192	0.736505
ENSG00000002016.17	RAD52	10	26.1088	0.00055738	0.0295302	0.736505
ENSG00000106993.12	CDC37L1	2	11.6359	0.110477	0.0295904	0.736505
ENSG00000171953.16	ATPAF2	5	14.6528	-0.186561	0.0296152	0.736505
ENSG00000177464.5	GPR4	2	6.99571	-0.449261	0.0296192	0.736505
ENSG00000173917.10	HOXB2	2	7.19871	-0.202318	0.0296685	0.736505
ENSG00000183018.9	AC118754.1	5	17.0778	-0.295891	0.0297315	0.736505
ENSG00000137819.13	PAQR5	2	4.45822	0.299531	0.0297618	0.736505
ENSG00000182325.11	FBXL6	3	9.32365	0.0570774	0.0297735	0.736505
ENSG00000284024.2	HSPA14	2	9.25287	0.0835253	0.0298031	0.736505
ENSG00000110048.12	OSBP	2	9.19636	0.00198445	0.0298283	0.736505
ENSG00000177663.13	IL17RA	2	11.5834	0.214698	0.0300251	0.740284
ENSG00000173175.14	ADCY5	6	28.1407	0.13136	0.0301519	0.742325
ENSG00000163875.15	MEAF6	6	23.5411	0.0199216	0.0303581	0.746315
ENSG00000155926.14	SLA	2	6.75702	0.285438	0.0306022	0.750423
ENSG00000272414.6	FAM47E-STBD1	5	23.0648	-0.171587	0.0306141	0.750423
ENSG00000141664.9	ZCCHC2	6	19.976	0.1119	0.0308803	0.755851
ENSG00000163083.6	INHBB	1	7.73477	-0.159292	0.030995	0.756004
ENSG00000121274.12	TENT4B	2	9.14122	0.111202	0.031002	0.756004
ENSG00000165832.6	TRUB1	1	6.05423	-0.13155	0.0310447	0.756004
ENSG00000138617.15	PARP16	4	14.6928	0.137467	0.0311673	0.756004
ENSG00000139116.18	KIF21A	6	20.5483	-0.0373124	0.0312587	0.756004
ENSG00000120129.6	DUSP1	1	7.05112	-0.484906	0.0312862	0.756004
ENSG00000100599.16	RIN3	4	13.8036	-0.00334715	0.031313	0.756004
ENSG00000139998.15	RAB15	5	8.50629	0.0490822	0.0313163	0.756004
ENSG00000186001.13	LRCH3	7	23.3109	0.185845	0.0313461	0.756004
ENSG00000170873.18	MTSS1	4	21.4808	-0.0802956	0.0313772	0.756004
ENSG00000125910.5	S1PR4	1	2.84286	-0.207667	0.0314272	0.756004
ENSG00000119715.15	ESRRB	1	1.47071	-0.31271	0.0314364	0.756004
ENSG00000272196.2	HIST2H2AA4	1	4.50563	-0.642182	0.0314685	0.756004
ENSG00000101972.18	STAG2	4	20.2792	0.132937	0.0315905	0.757254
ENSG00000156521.14	TYSND1	4	18.0132	-0.230642	0.0316102	0.757254
ENSG00000152137.6	HSPB8	1	7.2041	-0.237118	0.0319949	0.765385
ENSG00000267673.6	FDX2	3	9.52896	-0.100641	0.0320483	0.765578
ENSG00000139146.14	SINHCAF	2	5.99621	0.22621	0.0323236	0.770802
ENSG00000154359.13	LONRF1	5	15.8322	0.302244	0.0323582	0.770802
ENSG00000230018.1	PPIAP39	1	1.99222	-0.94775	0.0324434	0.771515
ENSG00000235162.8	C12orf75	2	4.10034	-0.26428	0.0324796	0.771515
ENSG00000186081.12	KRT5	3	9.70358	-0.226537	0.0325569	0.772266
ENSG00000147124.12	ZNF41	2	9.69761	0.184831	0.0326045	0.772311
ENSG00000259040.5	BLOC1S5-TXNDC5	1	4.26049	0.243849	0.0328299	0.776561
ENSG00000115761.16	NOL10	2	7.87487	-0.0360209	0.0328891	0.776872
ENSG00000189136.9	UBE2Q2P1	3	6.65709	0.203161	0.032939	0.776964
ENSG00000047249.18	ATP6V1H	4	19.7414	-0.0198567	0.0330555	0.77727
ENSG00000242110.8	AMACR	4	14.2486	-0.220666	0.0331065	0.77727
ENSG00000168724.16	DNAJC21	7	27.2327	0.0390488	0.0331077	0.77727
ENSG00000188613.7	NANOS1	1	5.25472	-0.37213	0.033136	0.77727
ENSG00000174332.5	GLIS1	1	2.6138	-0.0772214	0.0332385	0.77782
ENSG00000131778.19	CHD1L	11	24.1309	0.0250221	0.0332516	0.77782
ENSG00000164961.16	WASHC5	3	16.2411	-0.0364613	0.0333381	0.778765
ENSG00000175105.7	ZNF654	2	9.61063	0.071572	0.0334424	0.780123
ENSG00000090376.10	IRAK3	2	8.60624	0.149118	0.0335017	0.780429
ENSG00000162511.8	LAPTM5	2	10.0924	0.233097	0.0336774	0.78344
ENSG00000181817.6	LSM10	2	9.25689	-0.299912	0.0339746	0.789144
ENSG00000019102.12	VSIG2	2	8.24528	-0.245643	0.0340331	0.789144
ENSG00000035664.11	DAPK2	7	30.3854	0.0235236	0.0340628	0.789144
ENSG00000183346.7	CABCOCO1	1	2.83552	-0.579816	0.0341448	0.789857
ENSG00000131773.14	KHDRBS3	4	12.9385	0.0442463	0.0341871	0.789857
ENSG00000179698.13	WDR97	4	7.00142	0.139969	0.0343249	0.791959
ENSG00000166435.15	XRRA1	6	19.1438	-0.151758	0.0348427	0.802808
ENSG00000178828.7	RNF186	1	2.91394	0.545313	0.0349356	0.803851
ENSG00000006625.18	GGCT	5	18.256	0.121048	0.0350121	0.804196
ENSG00000177301.15	KCNA2	2	9.36077	0.191801	0.0351336	0.804196
ENSG00000091651.9	ORC6	3	8.5832	-0.0549504	0.0351442	0.804196
ENSG00000085514.16	PILRA	5	12.0701	0.167308	0.0351829	0.804196
ENSG00000149212.11	SESN3	1	7.16802	0.224755	0.0352396	0.804196
ENSG00000132950.19	ZMYM5	6	15.3251	0.0806465	0.0352434	0.804196
ENSG00000285043.1	AC093512.2	2	8.34611	-0.10178	0.0352839	0.804196
ENSG00000125398.7	SOX9	1	4.372	0.0373763	0.0354301	0.805242
ENSG00000137942.16	FNBP1L	3	16.428	0.0977196	0.0354979	0.805242
ENSG00000137700.18	SLC37A4	5	13.8152	-0.041296	0.0355101	0.805242
ENSG00000181322.14	NME9	1	2.45184	0.260132	0.0355457	0.805242
ENSG00000135636.14	DYSF	4	17.4341	-0.172177	0.0355682	0.805242
ENSG00000067836.12	ROGDI	4	9.65811	-0.414807	0.0357338	0.807671
ENSG00000180739.14	S1PR5	1	2.08315	0.0588877	0.0358006	0.807671
ENSG00000081014.11	AP4E1	2	8.34813	0.0260453	0.0358189	0.807671
ENSG00000213563.6	C8orf82	3	8.77074	-0.164008	0.0358775	0.807915
ENSG00000168010.11	ATG16L2	8	33.939	0.213759	0.0359313	0.808049
ENSG00000124574.15	ABCC10	8	27.4545	0.115214	0.0360204	0.808975
ENSG00000047578.13	KIAA0556	3	11.4171	-0.114799	0.0361084	0.809874
ENSG00000169583.12	CLIC3	1	1.75776	0.336694	0.0362705	0.812431
ENSG00000258315.5	C17orf49	6	24.4446	-0.16747	0.0364866	0.815024
ENSG00000109861.16	CTSC	5	23.5896	0.0853834	0.0364909	0.815024
ENSG00000257315.2	ZBED6	1	4.00973	-0.522066	0.0365311	0.815024
ENSG00000177432.7	NAP1L5	1	5.38693	-0.19508	0.0366369	0.815329
ENSG00000156150.8	ALX3	2	7.69545	0.0316097	0.0366633	0.815329
ENSG00000152467.9	ZSCAN1	1	1.57202	-0.0105486	0.0366896	0.815329
ENSG00000186417.14	GLDN	4	16.064	-0.0958066	0.0369394	0.819802
ENSG00000109062.12	SLC9A3R1	3	11.6506	-0.363576	0.0370505	0.821189
ENSG00000105971.15	CAV2	6	29.1929	-0.179394	0.037117	0.821585
ENSG00000163687.13	DNASE1L3	5	19.055	-0.23839	0.0371864	0.822043
ENSG00000104133.15	SPG11	13	39.418	-0.000624299	0.0372409	0.822173
ENSG00000114019.14	AMOTL2	7	30.7565	-0.210183	0.0373472	0.823442
ENSG00000123965.13	PMS2P5	1	1.72276	0.791538	0.0374135	0.823828
ENSG00000149289.11	ZC3H12C	2	7.40124	0.162207	0.0376262	0.824754
ENSG00000167524.14	RSKR	6	15.919	-0.0970824	0.037637	0.824754
ENSG00000175591.11	P2RY2	1	1.4984	0.304916	0.0376406	0.824754
ENSG00000170027.7	YWHAG	1	9.93951	-0.0948514	0.0377001	0.824754
ENSG00000166816.14	LDHD	3	12.0182	-0.360502	0.0377203	0.824754
ENSG00000166562.9	SEC11C	7	18.8761	-0.0120801	0.0377485	0.824754
ENSG00000187688.15	TRPV2	3	12.4966	0.204345	0.0378759	0.825813
ENSG00000164935.6	DCSTAMP	1	2.50397	0.849434	0.0378948	0.825813
ENSG00000069329.17	VPS35	4	21.6007	0.0846808	0.038012	0.8273
ENSG00000106538.10	RARRES2	4	24.1152	-0.388367	0.038082	0.827758
ENSG00000188037.11	CLCN1	1	1.74778	0.083775	0.0381637	0.828467
ENSG00000118972.2	FGF23	1	6.45489	-0.417907	0.0382218	0.828663
ENSG00000215218.4	UBE2QL1	1	4.03806	-0.167705	0.0384255	0.831976
ENSG00000167130.18	DOLPP1	2	8.93256	0.00872936	0.0384732	0.831976
ENSG00000116711.10	PLA2G4A	1	6.8998	-0.251288	0.0388833	0.838087
ENSG00000250569.1	NTAN1P2	1	1.75712	-0.566264	0.0388866	0.838087
ENSG00000171130.18	ATP6V0E2	7	24.6358	-0.155534	0.0389046	0.838087
ENSG00000160055.19	TMEM234	7	21.3076	-0.289899	0.0389747	0.838528
ENSG00000169991.11	IFFO2	1	6.84053	-0.0795228	0.0390588	0.839268
ENSG00000105229.7	PIAS4	3	10.0236	-0.16153	0.0392134	0.841519
ENSG00000275302.2	CCL4	1	2.70383	0.317636	0.0394149	0.843399
ENSG00000174125.8	TLR1	2	6.76981	0.342365	0.0394304	0.843399
ENSG00000174996.11	KLC2	8	20.8826	-0.0482624	0.0394586	0.843399
ENSG00000160886.13	LY6K	3	9.91577	-0.177345	0.0395008	0.843399
ENSG00000230359.5	TPI1P2	1	2.5453	0.386804	0.0396031	0.843789
ENSG00000066827.16	ZFAT	5	16.9596	-0.328393	0.0396189	0.843789
ENSG00000169627.8	BOLA2B	5	15.8983	-0.107579	0.0397788	0.846127
ENSG00000130173.13	ANGPTL8	3	9.49629	-0.855809	0.0398676	0.846948
ENSG00000285330.1	AC126283.2	1	1.61184	-0.679584	0.0399692	0.84804
ENSG00000100612.14	DHRS7	7	25.0346	-0.186664	0.0400416	0.84851
ENSG00000121904.17	CSMD2	3	4.76711	-0.143785	0.0401063	0.848816
ENSG00000115365.11	LANCL1	5	19.2503	0.0998059	0.0402071	0.849884
ENSG00000188725.8	SMIM15	2	9.08348	-0.245816	0.0402939	0.850654
ENSG00000248712.7	CCDC153	2	6.56847	0.0163797	0.0404128	0.852099
ENSG00000244242.2	IFITM10	2	5.26101	0.280222	0.0405048	0.852548
ENSG00000107789.16	MINPP1	2	9.05571	0.0023074	0.0406182	0.852548
ENSG00000125845.7	BMP2	1	5.99529	0.144657	0.0406221	0.852548
ENSG00000198668.11	CALM1	10	41.0883	-0.0586408	0.0406791	0.852548
ENSG00000131653.13	TRAF7	5	13.0919	-0.304742	0.0407584	0.852548
ENSG00000160097.18	FNDC5	4	7.3999	-0.234447	0.0407892	0.852548
ENSG00000243789.11	JMJD7	3	9.63675	0.409117	0.0408499	0.852548
ENSG00000149418.11	ST14	1	4.78472	0.411092	0.040879	0.852548
ENSG00000170004.16	CHD3	8	31.5474	-0.122729	0.0409151	0.852548
ENSG00000047662.4	FAM184B	1	3.61703	-0.413125	0.0409388	0.852548
ENSG00000147676.14	MAL2	1	6.80776	-0.327666	0.0410997	0.854843
ENSG00000116701.14	NCF2	4	14.7943	0.468913	0.0412475	0.855426
ENSG00000170921.15	TANC2	2	8.64219	-0.325416	0.0412635	0.855426
ENSG00000185252.19	ZNF74	4	10.2114	0.0671731	0.0412823	0.855426
ENSG00000121486.12	TRMT1L	2	7.96203	-0.0385961	0.0413303	0.855426
ENSG00000132718.9	SYT11	1	6.24843	0.176298	0.0417379	0.861873
ENSG00000103710.11	RASL12	1	5.77101	-0.312514	0.0417554	0.861873
ENSG00000214688.6	C10orf105	1	2.18063	-0.117728	0.0417949	0.861873
ENSG00000110583.13	NAA40	4	15.7727	-0.2919	0.0419152	0.863299
ENSG00000068078.18	FGFR3	2	4.37716	-0.408297	0.0419886	0.863758
ENSG00000101220.17	C20orf27	4	17.7992	-0.225824	0.0421073	0.865147
ENSG00000140379.8	BCL2A1	1	3.82558	0.893619	0.0423764	0.869616
ENSG00000125844.15	RRBP1	6	32.7584	-0.1813	0.0425943	0.873029
ENSG00000101096.20	NFATC2	2	8.18845	-0.280343	0.0427475	0.875106
ENSG00000276409.5	CCL14	3	17.288	-0.15995	0.0428376	0.875889
ENSG00000125386.15	FAM193A	8	26.8033	0.0151402	0.0430902	0.879988
ENSG00000144959.10	NCEH1	3	11.2895	0.570905	0.0432034	0.881235
ENSG00000151136.15	BTBD11	2	6.1026	0.296239	0.0434567	0.885084
ENSG00000172995.16	ARPP21	1	2.22329	-0.295197	0.0434969	0.885084
ENSG00000172007.6	RAB33B	3	13.304	0.0443891	0.0435726	0.885557
ENSG00000243449.6	C4orf48	1	1.55942	-0.220823	0.0437108	0.887298
ENSG00000183010.16	PYCR1	2	2.6237	-0.206602	0.0438814	0.889347
ENSG00000178860.8	MSC	3	9.73221	-0.258865	0.0439171	0.889347
ENSG00000213988.11	ZNF90	3	8.55571	0.0750663	0.0442443	0.894507
ENSG00000205502.4	C2CD4B	1	2.66148	-0.136928	0.0442778	0.894507
ENSG00000103534.17	TMC5	2	4.47558	-0.383783	0.0443756	0.895138
ENSG00000281490.1	CICP14	1	5.82925	0.253701	0.044415	0.895138
ENSG00000257594.4	GALNT4	1	4.68192	-0.294774	0.0446591	0.898984
ENSG00000102158.19	MAGT1	2	12.5692	0.0862624	0.0448523	0.901798
ENSG00000137878.17	GCOM1	3	9.05169	-0.259116	0.0452176	0.907882
ENSG00000011007.12	ELOA	2	12.4265	0.0814986	0.0452624	0.907882
ENSG00000155428.12	TRIM74	1	3.40798	-0.496135	0.0453873	0.909308
ENSG00000102878.16	HSF4	9	27.0182	-0.0364988	0.0455729	0.911627
ENSG00000185813.10	PCYT2	8	27.8725	-0.192997	0.045611	0.911627
ENSG00000105650.22	PDE4C	1	2.74322	0.114285	0.0456739	0.911805
ENSG00000118432.12	CNR1	2	10.8398	0.208521	0.0457487	0.91222
ENSG00000165029.16	ABCA1	1	8.16432	0.178558	0.0458382	0.912927
ENSG00000133063.16	CHIT1	5	16.6733	0.833772	0.0458967	0.913014
ENSG00000175550.8	DRAP1	3	13.5502	-0.157284	0.0459526	0.91305
ENSG00000177989.13	ODF3B	6	17.8151	-0.291257	0.0461435	0.915767
ENSG00000123610.5	TNFAIP6	1	5.03147	-0.203	0.0462119	0.916048
ENSG00000112964.14	GHR	11	41.4537	0.103637	0.0463332	0.917376
ENSG00000237984.3	PTENP1	2	5.31289	-0.0980218	0.0468785	0.927086
ENSG00000124587.14	PEX6	2	9.65834	0.0592008	0.0469698	0.927806
ENSG00000197837.3	HIST4H4	2	4.51286	-0.35538	0.0471115	0.929516
ENSG00000128011.4	LRFN1	1	3.04244	-0.418358	0.0472992	0.932131
ENSG00000143434.15	SEMA6C	6	19.1489	-0.112316	0.047406	0.933146
ENSG00000284292.1	AC004922.1	2	5.67087	-0.047787	0.0478488	0.940767
ENSG00000138685.15	FGF2	2	10.2089	0.159072	0.0479434	0.940788
ENSG00000177300.6	CLDN22	1	1.13822	0.599364	0.0479804	0.940788
ENSG00000197696.10	NMB	2	9.61783	-0.226047	0.048017	0.940788
ENSG00000105523.3	FAM83E	1	2.68829	0.0174098	0.0482087	0.942767
ENSG00000108018.15	SORCS1	1	1.3731	0.0295824	0.0482297	0.942767
ENSG00000278416.1	PMS2P2	1	2.15893	-0.603295	0.0483388	0.943759
ENSG00000133818.14	RRAS2	5	19.4141	0.0564338	0.0484118	0.943759
ENSG00000080293.9	SCTR	2	6.53951	0.38321	0.0486984	0.943759
ENSG00000076248.10	UNG	4	15.1122	0.036856	0.048716	0.943759
ENSG00000119138.4	KLF9	1	8.33948	0.214093	0.0487923	0.943759
ENSG00000090104.12	RGS1	1	3.11642	0.666147	0.0488172	0.943759
ENSG00000146729.10	NIPSNAP2	5	17.6757	-0.0778191	0.0488338	0.943759
ENSG00000277290.1	AC136475.10	1	2.21258	-0.389365	0.0488471	0.943759
ENSG00000104973.18	MED25	6	18.342	-0.0104871	0.0489338	0.943759
ENSG00000261408.7	TEN1-CDK3	3	9.30677	-0.167323	0.0489647	0.943759
ENSG00000105711.12	SCN1B	5	15.7129	-0.124006	0.0489677	0.943759
ENSG00000182580.3	EPHB3	1	4.43913	-0.163649	0.0490141	0.943759
ENSG00000152795.17	HNRNPDL	7	38.9879	-0.151707	0.0490148	0.943759
ENSG00000117676.14	RPS6KA1	4	10.3992	0.234069	0.049106	0.943759
ENSG00000179314.14	WSCD1	2	6.76495	0.0120238	0.0491186	0.943759
ENSG00000099953.10	MMP11	1	3.73661	0.189801	0.0491845	0.943952
ENSG00000171121.16	KCNMB3	4	11.4386	-0.0776844	0.0492482	0.944101
ENSG00000136193.17	SCRN1	2	9.81685	0.0339892	0.0494843	0.945816
ENSG00000099957.16	P2RX6	4	14.1018	-0.514335	0.0494909	0.945816
ENSG00000124006.15	OBSL1	11	39.4233	0.0072739	0.049517	0.945816
ENSG00000111058.8	ACSS3	6	25.8632	0.144078	0.0495617	0.945816
ENSG00000060237.17	WNK1	8	37.0144	0.120983	0.0496691	0.946541
ENSG00000103313.12	MEFV	2	3.67642	0.426359	0.0497128	0.946541
ENSG00000132879.14	FBXO44	4	16.1503	-0.078274	0.0497678	0.946541
ENSG00000140479.17	PCSK6	5	13.0756	0.0755801	0.0498244	0.946551
ENSG00000197847.12	SLC22A20P	1	3.39274	0.76769	0.049965	0.948033
ENSG00000105501.12	SIGLEC5	1	2.3089	0.304626	0.0500677	0.948033
ENSG00000184208.10	C22orf46	2	11.1459	0.197212	0.0500708	0.948033
ENSG00000226443.3	GAPDHP32	1	2.21762	0.305092	0.0501381	0.948245
ENSG00000115165.10	CYTIP	1	4.16869	0.141971	0.0503601	0.949305
ENSG00000145982.12	FARS2	4	11.0501	0.0210009	0.0503839	0.949305
ENSG00000100003.18	SEC14L2	4	6.06438	0.138151	0.0504101	0.949305
ENSG00000143553.10	SNAPIN	4	17.5965	-0.248624	0.050419	0.949305
ENSG00000059377.17	TBXAS1	5	13.3468	0.0704496	0.0505704	0.951096
ENSG00000060138.13	YBX3	8	38.1904	-0.0354028	0.0507973	0.951426
ENSG00000197405.8	C5AR1	3	9.21689	0.348443	0.0507983	0.951426
ENSG00000277443.3	MARCKS	1	8.03811	-0.0621548	0.0508745	0.951426
ENSG00000182168.15	UNC5C	2	8.59878	-0.155853	0.0508992	0.951426
ENSG00000174236.3	REP15	1	2.87194	-0.469154	0.0509022	0.951426
ENSG00000065833.9	ME1	1	8.15831	-0.283981	0.0509478	0.951426
ENSG00000170185.9	USP38	3	13.9032	0.0672447	0.0509823	0.951426
ENSG00000224058.2	AC006509.1	1	4.21698	-0.0979544	0.0511408	0.95333
ENSG00000068615.18	REEP1	2	5.46511	-0.0742405	0.0513352	0.953899
ENSG00000134371.12	CDC73	7	21.5421	0.0686905	0.0513726	0.953899
ENSG00000127337.7	YEATS4	2	6.86099	-0.0937617	0.0514169	0.953899
ENSG00000011198.9	ABHD5	9	37.5431	0.342035	0.0514818	0.953899
ENSG00000182372.9	CLN8	2	4.47973	0.0958387	0.0514959	0.953899
ENSG00000196584.3	XRCC2	1	4.17955	0.149193	0.0515102	0.953899
ENSG00000131459.13	GFPT2	2	8.2396	0.170153	0.0517197	0.95478
ENSG00000198626.16	RYR2	1	2.05797	-0.033763	0.0519777	0.95478
ENSG00000163344.6	PMVK	1	6.96247	-0.146531	0.0519988	0.95478
ENSG00000186272.12	ZNF17	3	8.23465	-0.0228719	0.0520227	0.95478
ENSG00000171163.15	ZNF692	11	28.1259	-0.0607963	0.0520269	0.95478
ENSG00000169692.13	AGPAT2	5	30.8019	-0.375619	0.0520317	0.95478
ENSG00000104915.15	STX10	5	15.8712	-0.175289	0.0520747	0.95478
ENSG00000196793.13	ZNF239	4	8.70881	-0.0226944	0.0520748	0.95478
ENSG00000213654.10	GPSM3	1	4.14594	-0.0125857	0.0521232	0.95478
ENSG00000259332.3	ST20-MTHFS	2	4.69112	-0.32133	0.0521279	0.95478
ENSG00000197766.7	CFD	2	10.1867	-0.29193	0.0521796	0.95478
ENSG00000224892.6	RPS4XP16	2	4.20156	0.121642	0.0523369	0.956621
ENSG00000042286.15	AIFM2	4	24.6669	-0.178089	0.0527465	0.963066
ENSG00000162227.8	TAF6L	5	17.7974	-0.20673	0.0528999	0.963175
ENSG00000188629.12	ZNF177	2	7.47181	-0.111512	0.0529408	0.963175
ENSG00000166578.10	IQCD	1	2.35521	0.115588	0.052972	0.963175
ENSG00000140386.13	SCAPER	7	20.7764	0.0631365	0.0530456	0.963175
ENSG00000156711.17	MAPK13	2	6.83369	0.45337	0.0530572	0.963175
ENSG00000237522.1	NONOP2	1	1.83713	0.535765	0.0531191	0.963175
ENSG00000105131.8	EPHX3	1	1.56071	0.131937	0.0531517	0.963175
ENSG00000129480.13	DTD2	2	11.0144	-0.187532	0.0532727	0.964333
ENSG00000255690.2	TRIL	1	5.33369	-0.26978	0.0535074	0.966977
ENSG00000140284.11	SLC27A2	1	2.61577	0.686912	0.0535333	0.966977
ENSG00000129596.5	CDO1	4	17.3089	-0.182841	0.0536586	0.968204
ENSG00000110955.9	ATP5F1B	5	25.9012	-0.236518	0.0539691	0.972768
ENSG00000268173.3	AC007192.1	1	4.46992	0.490259	0.0541848	0.975132
ENSG00000120500.17	ARR3	2	2.68324	-0.297805	0.0542344	0.975132
ENSG00000101230.6	ISM1	1	5.97309	-0.181796	0.0542735	0.975132
ENSG00000173064.13	HECTD4	6	23.9191	0.0304876	0.0543895	0.976178
ENSG00000163040.14	CCDC74A	2	3.74592	-0.0471166	0.05467	0.980171
ENSG00000137507.11	LRRC32	4	18.2718	-0.274134	0.0548675	0.980521
ENSG00000135744.8	AGT	1	5.12864	-0.14367	0.0548904	0.980521
ENSG00000095713.14	CRTAC1	1	1.93446	-0.0811544	0.0548932	0.980521
ENSG00000089818.18	NECAP1	13	40.2028	0.0682098	0.0549217	0.980521
ENSG00000188580.14	NKAIN2	1	1.45463	0.14701	0.0550112	0.980769
ENSG00000122367.19	LDB3	3	6.69108	0.0530027	0.0551973	0.980769
ENSG00000146648.18	EGFR	1	8.2179	0.0855317	0.0552371	0.980769
ENSG00000105366.15	SIGLEC8	1	3.17841	-0.0594761	0.0552498	0.980769
ENSG00000277363.5	SRCIN1	3	6.1227	-0.0942121	0.0552572	0.980769
ENSG00000138795.10	LEF1	2	3.6161	0.242234	0.055284	0.980769
ENSG00000173366.11	AC097637.1	1	2.40099	-0.523405	0.0553967	0.98101
ENSG00000276710.4	CSPG4P10	2	4.39331	0.406113	0.0554678	0.98101
ENSG00000144867.11	SRPRB	3	10.2594	-0.14184	0.0554719	0.98101
ENSG00000187288.10	CIDEC	7	42.8892	-0.245892	0.0556179	0.981313
ENSG00000139278.10	GLIPR1	3	10.8552	0.303647	0.0556412	0.981313
ENSG00000172922.9	RNASEH2C	7	24.5058	-0.113482	0.0556633	0.981313
ENSG00000124145.6	SDC4	1	6.77238	0.189471	0.0563493	0.988675
ENSG00000244045.13	TMEM199	5	14.4737	-0.336814	0.0563716	0.988675
ENSG00000186493.12	C5orf38	2	5.55921	-0.305446	0.0563945	0.988675
ENSG00000152642.10	GPD1L	2	11.9129	0.199862	0.0564646	0.988675
ENSG00000250317.8	SMIM20	4	13.0059	-0.276398	0.0564746	0.988675
ENSG00000118816.10	CCNI	3	13.9202	0.105406	0.0564814	0.988675
ENSG00000112742.10	TTK	1	1.96728	0.143965	0.0564907	0.988675
ENSG00000183323.12	CCDC125	2	10.0411	0.178023	0.0567023	0.991351
ENSG00000197147.13	LRRC8B	4	10.4722	0.0769459	0.0569778	0.995137
ENSG00000132639.12	SNAP25	1	1.48321	-0.188415	0.0571351	0.996853
ENSG00000167536.14	DHRS13	2	4.93334	0.285994	0.0572245	0.997383
ENSG00000171954.13	CYP4F22	1	1.77404	-0.0642217	0.0574181	0.999704
ENSG00000186187.11	ZNRF1	5	18.1739	0.139005	0.057476	0.999704
ENSG00000141469.18	SLC14A1	2	5.65939	0.241389	0.0577823	1
ENSG00000146477.6	SLC22A3	1	6.24596	-0.162949	0.0577925	1
ENSG00000182013.18	PNMA8A	1	4.74607	-0.0745172	0.0578696	1
ENSG00000160256.13	FAM207A	2	6.71143	-0.214063	0.0578812	1
ENSG00000221829.9	FANCG	5	14.5682	-0.0128264	0.0583659	1
ENSG00000066654.14	THUMPD1	4	18.955	0.074575	0.0585177	1
ENSG00000149577.15	SIDT2	13	50.7025	0.0310398	0.05866	1
ENSG00000123131.13	PRDX4	2	8.86462	-0.179252	0.0587212	1
ENSG00000173805.15	HAP1	1	2.16169	0.422327	0.0587606	1
ENSG00000277258.5	PCGF2	4	14.3274	-0.209569	0.0588053	1
ENSG00000117335.19	CD46	14	61.4747	0.0307091	0.0588406	1
ENSG00000114686.9	MRPL3	4	17.5326	-0.200175	0.0589481	1
ENSG00000166200.15	COPS2	4	21.8161	0.163083	0.0589864	1
ENSG00000141574.7	SECTM1	3	9.05642	0.326762	0.0589964	1
ENSG00000072736.19	NFATC3	4	21.2088	0.0126543	0.059069	1
ENSG00000128342.5	LIF	1	3.56243	-0.605118	0.0591948	1
ENSG00000132906.18	CASP9	5	18.7429	-0.158825	0.0592428	1
ENSG00000135334.9	AKIRIN2	2	10.8281	-0.113862	0.0592665	1
ENSG00000005448.16	WDR54	4	10.9625	-0.00609695	0.0593294	1
ENSG00000152404.15	CWF19L2	1	6.20058	0.153146	0.0593641	1
ENSG00000136002.18	ARHGEF4	8	20.0423	-0.106817	0.0594316	1
ENSG00000145244.12	CORIN	2	5.31358	0.197116	0.0594346	1
ENSG00000184640.18	sep.09	18	58.2656	-0.1647	0.0594346	1
ENSG00000091039.17	OSBPL8	2	9.98214	0.22366	0.0594394	1
ENSG00000182986.13	ZNF320	2	6.62453	0.128867	0.0594681	1
ENSG00000164237.9	CMBL	3	13.0014	-0.0573275	0.059692	1
ENSG00000282458.1	WASH5P	4	20.4036	0.120357	0.0597112	1
ENSG00000169508.7	GPR183	1	4.66764	0.376689	0.0601801	1
ENSG00000152779.14	SLC16A12	1	4.21124	0.300439	0.0601988	1
ENSG00000147202.18	DIAPH2	4	13.3217	0.02502	0.0603702	1
ENSG00000176909.12	MAMSTR	3	5.64909	0.154505	0.0605486	1
ENSG00000102172.16	SMS	2	8.20697	-0.00213731	0.0605614	1
ENSG00000106070.19	GRB10	8	27.906	-0.0813876	0.0607012	1
ENSG00000183570.16	PCBP3	6	15.7599	-0.34226	0.0607668	1
ENSG00000136630.13	HLX	2	8.84142	-0.347315	0.0611355	1
ENSG00000172164.15	SNTB1	2	8.60359	0.0154872	0.0611898	1
ENSG00000116337.16	AMPD2	12	28.9393	-0.0282094	0.0613525	1
ENSG00000150636.17	CCDC102B	4	11.4858	-0.107364	0.0613606	1
ENSG00000143158.11	MPC2	2	9.38801	-0.31134	0.0615307	1
ENSG00000087087.20	SRRT	13	45.8822	-0.205576	0.0616967	1
ENSG00000134222.16	PSRC1	3	5.0428	-0.167461	0.0617194	1
ENSG00000102962.5	CCL22	1	4.76184	0.215973	0.0617377	1
ENSG00000157502.13	PWWP3B	1	3.92365	-0.104743	0.0617485	1
ENSG00000090097.21	PCBP4	10	35.3461	-0.183882	0.0618144	1
ENSG00000096093.16	EFHC1	14	40.7883	-0.00273072	0.0619092	1
ENSG00000091831.23	ESR1	3	11.926	0.153823	0.0620472	1
ENSG00000155511.18	GRIA1	3	6.32931	-0.244381	0.0621108	1
ENSG00000178202.13	KDELC2	3	14.0209	-0.00961513	0.0622208	1
ENSG00000270672.1	MTRNR2L6	1	6.96109	0.130238	0.0622215	1
ENSG00000134802.17	SLC43A3	10	31.0128	-0.0353789	0.0623159	1
ENSG00000152240.13	HAUS1	3	9.21732	0.0855513	0.062351	1
ENSG00000144744.17	UBA3	4	16.2182	-0.0795926	0.0623825	1
ENSG00000155096.14	AZIN1	3	16.0149	0.188522	0.0626	1
ENSG00000177380.14	PPFIA3	4	9.48956	-0.303384	0.0626275	1
ENSG00000154240.17	CEP112	3	15.7263	-0.0399499	0.0626814	1
ENSG00000064687.12	ABCA7	6	19.2408	0.162087	0.0626957	1
ENSG00000108433.16	GOSR2	19	56.4243	-0.0345415	0.0629	1
ENSG00000198826.11	ARHGAP11A	2	6.26595	0.185914	0.0629593	1
ENSG00000088035.17	ALG6	8	23.5385	-0.000223707	0.0629726	1
ENSG00000160193.11	WDR4	3	9.13506	0.0635605	0.0631484	1
ENSG00000277758.4	FO681492.1	2	5.73868	0.284009	0.0631677	1
ENSG00000081026.19	MAGI3	2	9.63054	0.117366	0.0631768	1
ENSG00000284337.1	AC013271.1	1	2.30058	-0.548925	0.0632622	1
ENSG00000119514.7	GALNT12	2	6.93198	0.11771	0.0633014	1
ENSG00000124098.10	FAM210B	2	9.40547	0.0659603	0.0633673	1
ENSG00000166507.17	NDST2	4	16.3677	-0.157574	0.063377	1
ENSG00000170954.11	ZNF415	9	24.4558	0.0762795	0.0634275	1
ENSG00000109445.11	ZNF330	8	28.1245	0.038039	0.0634314	1
ENSG00000135480.16	KRT7	1	1.63258	-0.111044	0.0634631	1
ENSG00000105928.15	GSDME	4	10.3659	0.305398	0.0634702	1
ENSG00000011021.23	CLCN6	4	13.3254	-0.0719359	0.0634828	1
ENSG00000143851.15	PTPN7	5	11.2076	0.0472869	0.0635298	1
ENSG00000230295.1	GTF2IP23	1	1.90332	0.575434	0.0636601	1
ENSG00000189077.11	TMEM120A	8	29.8761	-0.117957	0.0636988	1
ENSG00000143469.19	SYT14	1	3.2953	0.187648	0.0637364	1
ENSG00000235374.2	SSR4P1	1	3.61079	-0.2605	0.0638805	1
ENSG00000107731.12	UNC5B	2	8.31692	-0.371309	0.0639073	1
ENSG00000167840.13	ZNF232	5	14.5689	-0.206565	0.064102	1
ENSG00000131759.18	RARA	6	24.5251	-0.292517	0.0641984	1
ENSG00000160113.5	NR2F6	2	8.258	-0.129722	0.0642111	1
ENSG00000184368.16	MAP7D2	2	2.65992	-0.294353	0.0642648	1
ENSG00000108349.17	CASC3	6	25.7367	-0.151119	0.0644149	1
ENSG00000179362.14	HMGN2P46	1	1.87071	0.341876	0.0647238	1
ENSG00000136274.9	NACAD	1	5.05845	0.206934	0.0647623	1
ENSG00000183160.9	TMEM119	3	11.3906	-0.16385	0.0648597	1
ENSG00000171634.18	BPTF	9	36.8249	-0.0970805	0.0654409	1
ENSG00000077380.15	DYNC1I2	7	28.9221	0.0184027	0.0655661	1
ENSG00000112619.8	PRPH2	1	4.02766	-0.246862	0.0657441	1
ENSG00000108219.15	TSPAN14	10	51.5317	-0.119376	0.0657691	1
ENSG00000100206.10	DMC1	3	5.4285	0.242656	0.0659608	1
ENSG00000248144.6	ADH1C	2	8.6345	0.10846	0.0659747	1
ENSG00000100336.17	APOL4	3	11.2252	0.474607	0.0659915	1
ENSG00000011638.10	TMEM159	7	26.062	0.26141	0.0660785	1
ENSG00000132141.14	CCT6B	4	11.3461	-0.18435	0.0661876	1
ENSG00000111676.15	ATN1	4	20.6819	-0.305643	0.0666433	1
ENSG00000107317.13	PTGDS	4	12.6151	-0.527022	0.0666843	1
ENSG00000116016.14	EPAS1	4	25.7861	-0.0677755	0.0667603	1
ENSG00000120656.11	TAF12	3	11.7715	0.0707793	0.0667708	1
ENSG00000125895.5	TMEM74B	2	8.8708	-0.189439	0.0667711	1
ENSG00000203722.8	RAET1G	2	4.32673	0.198603	0.0671445	1
ENSG00000165861.14	ZFYVE1	2	11.4693	0.0492013	0.0671571	1
ENSG00000136463.8	TACO1	2	9.39853	-0.171808	0.0672036	1
ENSG00000140905.10	GCSH	5	19.3181	-0.245708	0.067267	1
ENSG00000162551.14	ALPL	3	8.38961	-0.188765	0.0673801	1
ENSG00000138764.15	CCNG2	5	22.9667	0.209511	0.0674975	1
ENSG00000023839.11	ABCC2	3	9.78331	0.0900156	0.0677336	1
ENSG00000232926.1	AC000078.1	1	2.34326	0.371664	0.067781	1
ENSG00000143793.13	C1orf35	5	15.916	-0.137767	0.0678111	1
ENSG00000100321.15	SYNGR1	5	17.7879	-0.00218193	0.0678641	1
ENSG00000034693.15	PEX3	2	8.57284	0.284876	0.0679701	1
ENSG00000162607.13	USP1	2	11.5019	0.0602296	0.0679737	1
ENSG00000114867.20	EIF4G1	22	89.2032	-0.208125	0.0680281	1
ENSG00000105371.10	ICAM4	1	1.40347	0.366863	0.0681338	1
ENSG00000106305.10	AIMP2	4	11.9541	-0.224752	0.0682045	1
ENSG00000070731.10	ST6GALNAC2	2	6.90025	0.141542	0.0683167	1
ENSG00000180190.11	TDRP	2	7.00753	0.0766423	0.0683428	1
ENSG00000129038.16	LOXL1	4	15.9933	-0.37066	0.0684044	1
ENSG00000138670.17	RASGEF1B	4	15.5929	0.21449	0.0684484	1
ENSG00000112561.18	TFEB	5	14.1294	-0.300178	0.0685155	1
ENSG00000124212.6	PTGIS	1	6.89544	0.384881	0.068516	1
ENSG00000112624.12	BICRAL	3	11.7264	-0.0493646	0.0685834	1
ENSG00000085231.14	AK6	2	5.18749	-0.194856	0.0687839	1
ENSG00000198830.11	HMGN2	8	36.7336	-0.0122424	0.0687927	1
ENSG00000168938.5	PPIC	2	9.22383	-0.197995	0.0688629	1
ENSG00000185803.9	SLC52A2	4	10.9343	-0.236496	0.068948	1
ENSG00000211448.11	DIO2	1	2.72272	0.16165	0.0690393	1
ENSG00000096070.19	BRPF3	4	17.4977	-0.0641527	0.0691375	1
ENSG00000196872.12	KIAA1211L	1	4.48439	-0.540292	0.0691595	1
ENSG00000112290.13	WASF1	4	12.497	-0.131597	0.0693956	1
ENSG00000134007.4	ADAM20	1	1.58617	-0.258776	0.0693995	1
ENSG00000197114.11	ZGPAT	5	17.0351	-0.219497	0.0695435	1
ENSG00000047056.15	WDR37	3	15.5149	0.0346041	0.0695979	1
ENSG00000166342.19	NETO1	1	2.82982	-0.53801	0.0697929	1
ENSG00000105419.17	MEIS3	6	16.2058	-0.15191	0.0698845	1
ENSG00000121988.18	ZRANB3	5	11.6835	0.185781	0.0702028	1
ENSG00000074660.16	SCARF1	6	18.3982	-0.23754	0.0702766	1
ENSG00000101782.15	RIOK3	4	20.29	0.0412872	0.0703137	1
ENSG00000171100.14	MTM1	2	8.21124	-0.004901	0.0705732	1
ENSG00000174384.9	PMS2P6	1	4.08444	-0.46703	0.0708623	1
ENSG00000106333.13	PCOLCE	7	23.7844	-0.258818	0.0710181	1
ENSG00000170417.16	TMEM182	3	12.6511	0.0950068	0.0710219	1
ENSG00000173801.17	JUP	6	22.4937	-0.302146	0.0710447	1
ENSG00000104064.17	GABPB1	5	17.16	-0.238921	0.0713407	1
ENSG00000157064.11	NMNAT2	3	13.8856	0.0395295	0.0713671	1
ENSG00000182378.14	PLCXD1	6	22.9051	0.0040596	0.0716212	1
ENSG00000243244.6	STON1	3	12.9308	0.157308	0.0719949	1
ENSG00000163131.11	CTSS	3	15.7837	0.432479	0.0720898	1
ENSG00000229186.4	ADAM1A	1	2.42317	-0.56726	0.0720949	1
ENSG00000179010.14	MRFAP1	4	22.6497	-0.0832524	0.0721039	1
ENSG00000183751.14	TBL3	6	21.1295	-0.174798	0.0721541	1
ENSG00000140873.16	ADAMTS18	1	5.69178	0.451741	0.0723492	1
ENSG00000134291.12	TMEM106C	10	30.5595	0.107853	0.072534	1
ENSG00000198682.13	PAPSS2	2	13.4422	0.0545199	0.0726189	1
ENSG00000143971.8	ETAA1	3	10.8013	-0.0781999	0.0727904	1
ENSG00000173548.8	SNX33	2	13.2581	-0.00902978	0.0729335	1
ENSG00000122694.16	GLIPR2	4	18.9577	-0.190126	0.0729758	1
ENSG00000163145.12	C1QTNF7	3	13.8169	0.0742008	0.0730685	1
ENSG00000144451.19	SPAG16	4	12.1396	-0.231105	0.073106	1
ENSG00000120519.14	SLC10A7	3	11.5884	-0.00445618	0.0731401	1
ENSG00000106804.7	C5	1	5.27296	0.266759	0.073206	1
ENSG00000225101.6	OR52K3P	1	1.36294	-0.224702	0.07321	1
ENSG00000232149.1	FERP1	1	2.48144	0.532049	0.0732477	1
ENSG00000140044.13	JDP2	6	23.8214	-0.114267	0.0732529	1
ENSG00000033011.12	ALG1	4	12.8911	-0.0104475	0.0733381	1
ENSG00000150938.10	CRIM1	3	12.8152	0.253375	0.0733917	1
ENSG00000126522.16	ASL	7	28.1389	-0.12916	0.0735223	1
ENSG00000232022.7	FAAHP1	2	4.34463	0.480643	0.0735247	1
ENSG00000126247.10	CAPNS1	11	44.7898	-0.125822	0.0736425	1
ENSG00000214274.9	ANG	2	9.40974	0.172793	0.0737048	1
ENSG00000162383.12	SLC1A7	3	11.2774	0.176264	0.074012	1
ENSG00000133216.16	EPHB2	4	15.3975	-0.348361	0.0740221	1
ENSG00000145107.15	TM4SF19	4	13.5921	0.820769	0.0740771	1
ENSG00000144891.17	AGTR1	7	26.4057	0.0116776	0.0741535	1
ENSG00000161249.21	DMKN	2	4.85178	0.0443168	0.0742484	1
ENSG00000243678.11	NME2	7	27.637	-0.298333	0.0745808	1
ENSG00000105808.17	RASA4	11	35.2852	0.0160925	0.0746155	1
ENSG00000141646.13	SMAD4	7	30.4424	0.0298909	0.074862	1
ENSG00000136856.17	SLC2A8	7	20.2461	0.043426	0.0749885	1
ENSG00000009780.15	FAM76A	4	15.07	0.166738	0.0750315	1
ENSG00000181234.9	TMEM132C	1	8.21362	0.0880775	0.0750329	1
ENSG00000145860.11	RNF145	6	26.0677	-0.0766615	0.0750517	1
ENSG00000100453.13	GZMB	2	5.34326	0.102777	0.0755713	1
ENSG00000257923.11	CUX1	7	32.2787	-0.0682041	0.0756764	1
ENSG00000130312.6	MRPL34	3	10.8546	-0.0195558	0.0757575	1
ENSG00000164220.7	F2RL2	1	2.41331	0.471697	0.0762871	1
ENSG00000120029.13	ARMH3	3	12.2224	0.0107578	0.0763803	1
ENSG00000249244.1	AC110373.1	1	1.98708	0.492076	0.0764193	1
ENSG00000160392.13	C19orf47	3	11.1849	-0.232556	0.076673	1
ENSG00000140682.19	TGFB1I1	7	28.4414	0.034855	0.0768874	1
ENSG00000166268.10	MYRFL	1	1.39303	-0.0447666	0.0770049	1
ENSG00000102189.16	EEA1	1	7.35932	-0.0885769	0.0770794	1
ENSG00000234043.3	NUDT9P1	1	1.87906	0.42409	0.0771917	1
ENSG00000115271.11	GCA	7	24.1189	0.309691	0.0772399	1
ENSG00000171772.16	SYCE1	3	7.24512	0.105031	0.0773727	1
ENSG00000154760.14	SLFN13	4	12.4105	0.178499	0.0774533	1
ENSG00000011258.16	MBTD1	3	12.5617	0.0370476	0.0774675	1
ENSG00000109906.13	ZBTB16	7	23.1689	0.393336	0.0775267	1
ENSG00000103254.10	FAM173A	1	1.73252	-0.0941305	0.0775429	1
ENSG00000118007.13	STAG1	5	12.8134	0.0395152	0.0775626	1
ENSG00000171680.21	PLEKHG5	11	52.1772	-0.195629	0.0779212	1
ENSG00000054965.10	FAM168A	2	9.10116	0.183102	0.0779906	1
ENSG00000159167.12	STC1	1	4.4513	-0.426218	0.0780572	1
ENSG00000181754.7	AMIGO1	1	5.81315	0.173167	0.0782051	1
ENSG00000237988.5	OR2I1P	2	3.38251	-0.12133	0.0782637	1
ENSG00000109743.11	BST1	4	15.2302	-0.0302776	0.0783676	1
ENSG00000141446.11	ESCO1	3	13.88	-0.0582812	0.0786261	1
ENSG00000180891.13	CUEDC1	7	28.6461	0.0579539	0.0787203	1
ENSG00000182568.17	SATB1	4	19.7081	0.0351122	0.0787778	1
ENSG00000162777.17	DENND2D	6	22.1979	0.24495	0.0789612	1
ENSG00000072864.15	NDE1	3	8.74713	0.382122	0.079159	1
ENSG00000188820.13	CALHM6	1	1.61629	0.263574	0.0794267	1
ENSG00000135127.11	BICDL1	2	3.83503	0.241768	0.0794532	1
ENSG00000116857.17	TMEM9	6	20.9179	0.0418279	0.0795559	1
ENSG00000155111.15	CDK19	4	13.9445	0.181835	0.0795629	1
ENSG00000237094.12	AL732372.2	15	45.1148	0.161799	0.0795778	1
ENSG00000105750.15	ZNF85	3	7.94187	-0.0970263	0.0797885	1
ENSG00000183458.13	AC138932.1	1	5.10314	-0.128204	0.0799882	1
ENSG00000214022.11	REPIN1	8	31.3709	-0.168352	0.0801427	1
ENSG00000113013.14	HSPA9	7	30.3322	-0.227551	0.0801673	1
ENSG00000173013.5	CCDC96	1	3.55146	-0.306327	0.0802664	1
ENSG00000269881.1	AC004754.1	1	2.71493	0.347666	0.0803299	1
ENSG00000076003.5	MCM6	1	6.32521	0.110094	0.0803945	1
ENSG00000137478.15	FCHSD2	3	15.3488	0.0513252	0.0805268	1
ENSG00000198719.9	DLL1	1	4.65965	-0.609689	0.0806972	1
ENSG00000132953.16	XPO4	2	8.29479	0.144826	0.0807747	1
ENSG00000118894.14	EEF2KMT	5	14.5729	0.122245	0.0808184	1
ENSG00000167468.16	GPX4	9	48.0366	-0.303372	0.0809142	1
ENSG00000185090.14	MANEAL	2	2.92712	-0.216628	0.0810082	1
ENSG00000189060.5	H1F0	1	8.18039	-0.128825	0.0814053	1
ENSG00000211899.10	IGHM	2	6.90974	-0.251024	0.0815	1
ENSG00000213694.5	S1PR3	2	8.4459	0.135437	0.0815852	1
ENSG00000167658.16	EEF2	4	18.9308	0.00922011	0.0816143	1
ENSG00000170854.18	RIOX2	6	20.5752	0.0391493	0.0817923	1
ENSG00000128340.15	RAC2	2	8.17245	0.333741	0.0821977	1
ENSG00000123191.14	ATP7B	4	11.6685	0.18547	0.0822023	1
ENSG00000149646.12	CNBD2	1	3.6548	-0.225806	0.0822829	1
ENSG00000213020.10	ZNF611	7	18.2581	0.12453	0.0828126	1
ENSG00000256053.7	APOPT1	6	22.7634	-0.10033	0.0830009	1
ENSG00000175352.11	NRIP3	1	4.13438	0.448556	0.0830412	1
ENSG00000215032.2	GNL3LP1	1	1.43229	0.511986	0.0831091	1
ENSG00000211445.12	GPX3	10	49.2888	-0.154615	0.0832407	1
ENSG00000105464.3	GRIN2D	1	2.97481	-0.506934	0.0832581	1
ENSG00000169682.18	SPNS1	8	28.6833	-0.0852632	0.0833024	1
ENSG00000117643.14	MAN1C1	7	23.852	-0.185524	0.0834564	1
ENSG00000012963.15	UBR7	3	10.1444	0.0623389	0.0834774	1
ENSG00000159363.18	ATP13A2	6	24.5975	-0.297432	0.0836878	1
ENSG00000270231.4	NBPF8	2	10.8182	0.0129794	0.0837136	1
ENSG00000088832.17	FKBP1A	8	35.1525	-0.2122	0.0838102	1
ENSG00000173137.12	ADCK5	3	8.79195	-0.0914307	0.0841202	1
ENSG00000152785.7	BMP3	1	3.99678	0.152659	0.0843825	1
ENSG00000253304.2	TMEM200B	2	10.7963	-0.230223	0.0844367	1
ENSG00000102760.13	RGCC	2	11.0338	-0.204928	0.0845066	1
ENSG00000026036.22	RTEL1-TNFRSF6B	3	12.7315	-0.137812	0.0846128	1
ENSG00000276023.5	DUSP14	2	6.01138	-0.349198	0.0847783	1
ENSG00000173218.15	VANGL1	2	9.11724	0.085937	0.0848228	1
ENSG00000279170.2	TSTD3	5	21.1539	-0.101268	0.0848576	1
ENSG00000077092.19	RARB	1	4.2822	-0.427605	0.0848765	1
ENSG00000185482.8	STAC3	2	5.15597	0.146112	0.0851922	1
ENSG00000075643.6	MOCOS	1	4.9536	0.219588	0.0852247	1
ENSG00000059588.10	TARBP1	4	19.3405	-0.139064	0.085281	1
ENSG00000185055.11	EFCAB10	1	2.89409	0.19756	0.0852871	1
ENSG00000106799.13	TGFBR1	3	14.6761	0.123198	0.0852915	1
ENSG00000049860.14	HEXB	8	24.8399	0.113629	0.0852977	1
ENSG00000189152.10	GRAPL	3	10.8891	-0.117241	0.0854699	1
ENSG00000128276.10	RFPL3	1	2.22618	0.325335	0.0854991	1
ENSG00000137804.13	NUSAP1	1	2.0968	0.118938	0.0857343	1
ENSG00000275895.7	U2AF1L5	5	17.4786	0.264784	0.0859153	1
ENSG00000183604.14	SMG1P5	2	7.58091	-0.149572	0.0859351	1
ENSG00000221995.5	TIAF1	1	5.60873	-0.233145	0.086106	1
ENSG00000106459.15	NRF1	5	17.3669	-0.0390598	0.0861118	1
ENSG00000136279.20	DBNL	11	43.6938	-0.0335505	0.0861938	1
ENSG00000248485.2	PCP4L1	1	2.38311	0.757955	0.0862738	1
ENSG00000240045.2	DWORF	1	1.83068	-0.284261	0.0862869	1
ENSG00000170476.15	MZB1	1	2.58939	0.241969	0.0862954	1
ENSG00000099840.13	IZUMO4	5	11.8059	0.00884301	0.0863497	1
ENSG00000007376.8	RPUSD1	2	6.23265	-0.106726	0.0864112	1
ENSG00000172493.20	AFF1	2	12.4543	0.128629	0.0866935	1
ENSG00000135829.17	DHX9	3	16.2883	-0.0396826	0.0868084	1
ENSG00000187678.9	SPRY4	3	14.9058	-0.29577	0.0869452	1
ENSG00000105726.17	ATP13A1	9	32.9078	-0.170638	0.0870886	1
ENSG00000125520.14	SLC2A4RG	7	24.8891	-0.0719028	0.0871096	1
ENSG00000124201.15	ZNFX1	3	14.6913	0.0471395	0.0871461	1
ENSG00000128383.13	APOBEC3A	2	3.38508	0.634288	0.0872736	1
ENSG00000182103.5	FAM181B	1	2.63204	-0.301949	0.087752	1
ENSG00000156650.14	KAT6B	5	15.6498	-0.0262356	0.0877577	1
ENSG00000123500.10	COL10A1	1	1.63631	0.105806	0.0878798	1
ENSG00000181790.11	ADGRB1	2	4.99733	0.185824	0.0879418	1
ENSG00000165716.11	DIPK1B	2	11.4723	-0.22388	0.0882642	1
ENSG00000087116.16	ADAMTS2	3	14.311	-0.150433	0.0883109	1
ENSG00000164056.11	SPRY1	7	28.8302	-0.169253	0.0889381	1
ENSG00000123130.17	ACOT9	7	28.7424	0.0376028	0.0889466	1
ENSG00000104814.13	MAP4K1	2	4.47977	0.198131	0.0891164	1
ENSG00000139173.10	TMEM117	3	9.7603	-0.217049	0.0892165	1
ENSG00000143149.12	ALDH9A1	3	13.5914	-0.189947	0.0895753	1
ENSG00000277481.1	PKD1L3	1	1.7894	0.620252	0.0896629	1
ENSG00000111729.14	CLEC4A	2	6.81186	0.176518	0.0897477	1
ENSG00000133316.15	WDR74	10	32.3386	-0.0500398	0.089837	1
ENSG00000080573.7	COL5A3	2	13.4239	-0.221346	0.0898605	1
ENSG00000125650.4	PSPN	1	4.01697	0.369054	0.0901573	1
ENSG00000155052.14	CNTNAP5	1	1.64796	0.151149	0.0902263	1
ENSG00000105447.12	GRWD1	2	9.9081	-0.0782306	0.090287	1
ENSG00000067992.14	PDK3	1	5.5948	-0.0699677	0.0903052	1
ENSG00000221978.12	CCNL2	16	66.9351	-0.0221233	0.0903893	1
ENSG00000257017.8	HP	2	7.075	0.0316361	0.0909157	1
ENSG00000187800.13	PEAR1	7	30.2217	-0.215151	0.0909227	1
ENSG00000116157.6	GPX7	2	6.58788	-0.255398	0.0911917	1
ENSG00000270885.1	RASL10B	2	7.53801	0.349606	0.0912343	1
ENSG00000163918.10	RFC4	5	15.5123	0.0613752	0.0912352	1
ENSG00000185046.18	ANKS1B	3	5.77586	-0.0898233	0.0912723	1
ENSG00000186185.13	KIF18B	1	2.60071	-0.556006	0.0915698	1
ENSG00000213443.2	AC007068.1	1	2.93613	-0.13124	0.0916356	1
ENSG00000167264.18	DUS2	4	12.5777	-0.0427635	0.0916901	1
ENSG00000122882.10	ECD	5	17.8351	0.0902861	0.0918116	1
ENSG00000173653.7	RCE1	7	19.9598	-0.138931	0.0918994	1
ENSG00000129933.21	MAU2	10	38.4554	0.0361029	0.0919828	1
ENSG00000104331.9	IMPAD1	1	8.77237	-0.140137	0.0920628	1
ENSG00000184489.11	PTP4A3	4	11.8159	-0.233229	0.0921103	1
ENSG00000062582.14	MRPS24	3	11.5241	-0.444555	0.0922321	1
ENSG00000197859.10	ADAMTSL2	2	3.57471	-0.243553	0.0925354	1
ENSG00000158859.10	ADAMTS4	2	8.86271	-0.266798	0.0928167	1
ENSG00000116690.12	PRG4	3	12.3768	0.27275	0.0928533	1
ENSG00000149506.11	ZP1	2	6.55098	0.415853	0.0929293	1
ENSG00000173212.4	MAB21L3	1	2.06124	0.766272	0.093102	1
ENSG00000116991.10	SIPA1L2	4	15.7704	-0.0222805	0.0931778	1
ENSG00000204237.5	OXLD1	3	9.3609	-0.53137	0.0931979	1
ENSG00000278662.4	GOLGA6L10	2	3.01413	0.24763	0.0932066	1
ENSG00000167900.12	TK1	1	3.52371	0.0108263	0.0932141	1
ENSG00000134765.9	DSC1	1	2.30732	0.319535	0.0933815	1
ENSG00000142871.17	CCN1	2	8.91835	-0.177677	0.0934546	1
ENSG00000171385.9	KCND3	1	6.11401	0.10709	0.0935476	1
ENSG00000077684.16	JADE1	7	28.0182	0.245906	0.0936501	1
ENSG00000154556.18	SORBS2	12	28.8637	-0.153786	0.0939905	1
ENSG00000131591.17	C1orf159	6	16.1722	-0.0491518	0.0940798	1
ENSG00000143499.14	SMYD2	6	21.8925	-0.0238692	0.0942851	1
ENSG00000188060.7	RAB42	2	6.15805	0.0533241	0.0943291	1
ENSG00000079332.15	SAR1A	6	28.4996	-0.117476	0.0944771	1
ENSG00000141503.16	MINK1	8	38.9032	-0.182671	0.0945825	1
ENSG00000116819.8	TFAP2E	2	4.95856	-0.17258	0.094754	1
ENSG00000176406.22	RIMS2	2	3.96897	0.00917386	0.0947723	1
ENSG00000080493.17	SLC4A4	2	10.2478	-0.0110365	0.0949938	1
ENSG00000177685.17	CRACR2B	9	25.0932	-0.460232	0.0951174	1
ENSG00000277161.2	PIGW	2	6.96242	-0.0531452	0.0951185	1
ENSG00000158163.15	DZIP1L	4	13.623	-0.186678	0.0955015	1
ENSG00000280778.1	AC243547.3	1	2.13529	-0.309013	0.0955528	1
ENSG00000221914.10	PPP2R2A	5	23.5901	0.075892	0.0956967	1
ENSG00000113811.11	SELENOK	3	17.5978	0.120585	0.0957466	1
ENSG00000197971.15	MBP	7	21.3188	0.150423	0.0958979	1
ENSG00000196998.18	WDR45	14	52.7909	-0.23466	0.0959925	1
ENSG00000165181.16	SHOC1	1	1.22174	-0.0158497	0.0960517	1
ENSG00000085719.13	CPNE3	3	16.3148	0.0704075	0.0960524	1
ENSG00000153113.23	CAST	17	70.1734	0.0530468	0.0961306	1
ENSG00000255423.1	EBLN2	1	2.37904	-0.308313	0.0962706	1
ENSG00000155542.11	SETD9	5	14.1399	-0.160361	0.0962825	1
ENSG00000140859.16	KIFC3	10	36.0623	-0.114318	0.0963693	1
ENSG00000269755.1	AC008758.6	1	3.7615	-0.211438	0.0964063	1
ENSG00000011052.21	NME1-NME2	1	4.67495	0.412295	0.0969032	1
ENSG00000115956.10	PLEK	2	9.02611	0.189485	0.0969891	1
ENSG00000172817.4	CYP7B1	1	6.51487	-0.0545721	0.0970682	1
ENSG00000160179.18	ABCG1	5	15.5104	0.0468563	0.0970846	1
ENSG00000102554.14	KLF5	2	5.60812	-0.671551	0.0972002	1
ENSG00000246705.4	H2AFJ	2	13.9613	-0.588836	0.097239	1
ENSG00000188869.13	TMC3	1	2.98627	-0.0188434	0.0972425	1
ENSG00000259479.6	SORD2P	1	1.48318	0.512046	0.0972691	1
ENSG00000115350.11	POLE4	4	14.7264	0.101807	0.0974658	1
ENSG00000183793.13	NPIPA5	1	2.40237	0.293634	0.0975425	1
ENSG00000100077.15	GRK3	3	14.0058	-0.172069	0.0976394	1
ENSG00000115590.14	IL1R2	1	2.27645	0.149974	0.0978108	1
ENSG00000163762.7	TM4SF18	4	16.1613	-0.23129	0.0978674	1
ENSG00000284057.1	AP001273.2	1	2.99273	0.301416	0.0978766	1
ENSG00000175445.16	LPL	7	42.1284	-0.157663	0.0979612	1
ENSG00000123552.17	USP45	5	15.1136	-0.109388	0.0980661	1
ENSG00000143776.18	CDC42BPA	6	24.4605	0.0174632	0.0980892	1
ENSG00000167600.14	CYP2S1	1	3.40111	0.0403108	0.0982795	1
ENSG00000153774.9	CFDP1	6	19.5239	0.0420549	0.098631	1
ENSG00000154767.14	XPC	3	12.7277	0.0891628	0.098659	1
ENSG00000115977.19	AAK1	5	22.6913	-0.0706078	0.0986963	1
ENSG00000162623.16	TYW3	3	10.5082	0.0927072	0.0988957	1
ENSG00000148730.7	EIF4EBP2	1	9.25111	0.0847483	0.0989718	1
ENSG00000118520.14	ARG1	1	1.41486	-0.475041	0.0995236	1
ENSG00000220785.7	MTMR9LP	4	17.4345	-0.296871	0.0996684	1
ENSG00000162643.13	WDR63	1	1.06954	-0.362235	0.0997005	1
ENSG00000164221.13	CCDC112	4	11.3087	0.0641711	0.0998045	1
ENSG00000133740.11	E2F5	1	5.165	0.203595	0.0999234	1
ENSG00000150054.18	MPP7	2	8.27402	-0.000122698	0.100027	1
ENSG00000086730.17	LAT2	4	12.6051	0.177197	0.100128	1
ENSG00000047457.14	CP	6	17.3658	-0.0581269	0.100177	1
ENSG00000160285.15	LSS	8	30.7487	-0.201737	0.100214	1
ENSG00000285382.1	FO393400.1	1	4.75205	-0.0499584	0.10028	1
ENSG00000136935.13	GOLGA1	2	11.778	-0.0562589	0.100382	1
ENSG00000170264.13	FAM161A	4	8.5706	0.128441	0.100558	1
ENSG00000170689.10	HOXB9	1	2.39399	0.35237	0.100559	1
ENSG00000196700.9	ZNF512B	1	7.04152	-0.177227	0.100579	1
ENSG00000105679.9	GAPDHS	1	5.14998	-0.31055	0.100732	1
ENSG00000106591.4	MRPL32	3	14.9006	0.089783	0.100857	1
ENSG00000141753.7	IGFBP4	1	8.82539	-0.241432	0.100873	1
ENSG00000136861.18	CDK5RAP2	11	39.3013	0.149308	0.101072	1
ENSG00000163902.12	RPN1	3	13.8395	-0.13	0.10125	1
ENSG00000149054.16	ZNF215	2	3.79453	-0.124585	0.10128	1
ENSG00000155660.11	PDIA4	3	14.0052	-0.0921383	0.101443	1
ENSG00000171033.13	PKIA	2	5.39798	0.195368	0.101507	1
ENSG00000078674.17	PCM1	11	44.5814	0.0372028	0.101518	1
ENSG00000100146.17	SOX10	1	1.40536	0.0908595	0.101584	1
ENSG00000183579.15	ZNRF3	1	5.71911	-0.1458	0.10174	1
ENSG00000166780.11	C16orf45	2	10.3495	-0.141975	0.101766	1
ENSG00000183762.12	KREMEN1	2	8.64783	0.0805411	0.101844	1
ENSG00000143630.10	HCN3	2	6.22389	0.476212	0.101981	1
ENSG00000186479.4	RGS7BP	1	2.57611	0.290556	0.102174	1
ENSG00000258590.5	NBEAP1	1	1.91683	-0.450524	0.102316	1
ENSG00000178149.17	DALRD3	8	23.6075	0.0359435	0.102317	1
ENSG00000179115.11	FARSA	3	9.91629	-0.352382	0.102484	1
ENSG00000108443.14	RPS6KB1	6	18.4779	-0.0600181	0.102648	1
ENSG00000100056.12	ESS2	3	13.9947	-0.279654	0.102657	1
ENSG00000079102.16	RUNX1T1	4	14.6664	-0.164641	0.102672	1
ENSG00000053747.16	LAMA3	5	18.3396	-0.116557	0.102736	1
ENSG00000015133.19	CCDC88C	5	16.5612	0.0172424	0.102753	1
ENSG00000089006.16	SNX5	9	38.7879	0.0229785	0.102924	1
ENSG00000137486.17	ARRB1	4	21.7187	0.082527	0.103064	1
ENSG00000166436.16	TRIM66	4	16.2849	-0.0440935	0.103112	1
ENSG00000111249.14	CUX2	1	1.4478	-0.62611	0.10324	1
ENSG00000184216.14	IRAK1	4	17.0977	-0.057296	0.103254	1
ENSG00000177324.13	BEND2	1	2.17855	0.219108	0.103318	1
ENSG00000196141.14	SPATS2L	9	32.1442	-0.011899	0.103464	1
ENSG00000170035.16	UBE2E3	5	19.1145	-0.0292679	0.103495	1
ENSG00000047597.7	XK	1	1.51889	0.709179	0.103566	1
ENSG00000284713.1	SMIM38	1	2.43416	0.641672	0.103674	1
ENSG00000084093.17	REST	2	11.7538	-0.0175219	0.10423	1
ENSG00000088682.14	COQ9	6	20.6253	-0.273329	0.10456	1
ENSG00000092200.12	RPGRIP1	2	3.02841	0.116955	0.104569	1
ENSG00000178878.12	APOLD1	3	9.90075	-0.631465	0.104882	1
ENSG00000198155.5	ZNF876P	2	4.28549	-0.054646	0.105158	1
ENSG00000133937.4	GSC	1	3.21524	-0.308241	0.105161	1
ENSG00000155269.12	GPR78	1	2.63194	-0.2761	0.105214	1
ENSG00000227141.2	AL160286.1	1	3.50253	0.154577	0.105246	1
ENSG00000178222.13	RNF212	6	14.5845	-0.142033	0.10533	1
ENSG00000172888.12	ZNF621	2	11.2718	-0.0339836	0.105334	1
ENSG00000163125.15	RPRD2	3	14.2478	0.0134323	0.105367	1
ENSG00000198522.13	GPN1	4	18.4289	0.0206002	0.105436	1
ENSG00000176014.12	TUBB6	11	50.7037	-0.232475	0.105446	1
ENSG00000106415.13	GLCCI1	3	13.7907	-0.0726842	0.10557	1
ENSG00000115295.20	CLIP4	4	14.0312	0.184497	0.105725	1
ENSG00000177885.15	GRB2	4	17.0578	-0.0669898	0.105869	1
ENSG00000170322.14	NFRKB	3	10.8096	0.0242581	0.106026	1
ENSG00000177565.16	TBL1XR1	7	33.7951	0.248745	0.106032	1
ENSG00000186652.10	PRG2	3	6.2669	-0.150013	0.106052	1
ENSG00000182575.7	NXPH3	2	10.3096	0.171886	0.106135	1
ENSG00000005302.18	MSL3	10	33.9864	0.0266002	0.106202	1
ENSG00000116138.13	DNAJC16	3	12.7593	0.0957141	0.106244	1
ENSG00000130827.6	PLXNA3	4	16.295	0.0493915	0.106308	1
ENSG00000167895.14	TMC8	5	14.272	0.044109	0.106333	1
ENSG00000258227.7	CLEC5A	1	1.55139	0.573941	0.106416	1
ENSG00000198542.14	ITGBL1	3	11.4491	0.276758	0.106541	1
ENSG00000102096.9	PIM2	2	6.849	0.181215	0.106552	1
ENSG00000224420.3	ADM5	1	3.50878	-0.372964	0.106819	1
ENSG00000283529.1	AL035685.1	1	2.41162	0.0473709	0.106857	1
ENSG00000141076.18	UTP4	6	20.2918	0.0716806	0.107643	1
ENSG00000172137.19	CALB2	2	12.1125	-0.223276	0.107703	1
ENSG00000110628.14	SLC22A18	3	6.57926	-0.126881	0.107945	1
ENSG00000113851.14	CRBN	9	31.4508	0.0853997	0.107998	1
ENSG00000130770.18	ATP5IF1	4	15.1339	-0.499314	0.108008	1
ENSG00000126882.13	FAM78A	3	10.5928	-0.0311476	0.108106	1
ENSG00000123329.18	ARHGAP9	9	19.6213	0.208799	0.108206	1
ENSG00000111875.8	ASF1A	1	5.853	-0.177282	0.108391	1
ENSG00000120156.21	TEK	3	17.9019	0.0885882	0.108408	1
ENSG00000167257.11	RNF214	6	19.8398	-0.0936687	0.108447	1
ENSG00000168067.12	MAP4K2	8	24.1479	-0.125627	0.10845	1
ENSG00000146700.9	SSC4D	2	6.52942	-0.460171	0.108472	1
ENSG00000160796.17	NBEAL2	13	50.0368	-0.0661495	0.108936	1
ENSG00000075239.13	ACAT1	8	30.6949	-0.254593	0.10913	1
ENSG00000174197.16	MGA	4	16.7585	0.105134	0.109147	1
ENSG00000226864.2	ATE1-AS1	1	1.80524	-0.0438481	0.109162	1
ENSG00000267508.5	ZNF285	3	8.1566	-0.095702	0.109306	1
ENSG00000157833.13	GAREM2	2	7.89457	-0.195047	0.109395	1
ENSG00000144749.13	LRIG1	3	16.1464	-0.148563	0.109575	1
ENSG00000235505.7	CASP17P	6	17.0678	-0.231568	0.109623	1
ENSG00000088888.18	MAVS	2	14.5546	0.119949	0.109624	1
ENSG00000185238.13	PRMT3	4	11.0929	-0.0330797	0.109971	1
ENSG00000128045.7	RASL11B	1	1.5133	0.0609291	0.110016	1
ENSG00000180667.10	YOD1	1	5.3662	0.109405	0.110032	1
ENSG00000134215.16	VAV3	1	4.65609	-0.052699	0.11004	1
ENSG00000173848.19	NET1	4	17.5526	0.301685	0.110128	1
ENSG00000168438.15	CDC40	2	11.2738	0.0227629	0.110244	1
ENSG00000133116.8	KL	2	7.05035	-0.12862	0.110287	1
ENSG00000273802.2	HIST1H2BG	1	1.5974	1.29883	0.11038	1
ENSG00000079435.10	LIPE	8	55.9504	-0.298681	0.110704	1
ENSG00000036672.16	USP2	2	5.65268	0.505294	0.110755	1
ENSG00000184307.15	ZDHHC23	2	4.72975	0.0877567	0.110793	1
ENSG00000119915.5	ELOVL3	1	4.92349	-0.143751	0.110862	1
ENSG00000184716.13	SERINC4	2	5.98699	-0.416883	0.111032	1
ENSG00000131467.10	PSME3	8	31.4231	-0.232766	0.11116	1
ENSG00000273331.1	TM4SF19-TCTEX1D2	1	2.05489	0.538328	0.111227	1
ENSG00000167306.20	MYO5B	2	6.48306	0.234301	0.111387	1
ENSG00000166377.20	ATP9B	6	23.8267	-0.0974241	0.111422	1
ENSG00000237517.9	DGCR5	1	2.95513	0.19721	0.11146	1
ENSG00000113269.14	RNF130	6	24.9912	0.0385037	0.11156	1
ENSG00000158578.20	ALAS2	1	1.23471	1.05249	0.111826	1
ENSG00000180828.2	BHLHE22	1	4.14467	-0.0773096	0.11213	1
ENSG00000133597.11	ADCK2	3	10.3178	0.0161829	0.112282	1
ENSG00000147255.19	IGSF1	6	12.0886	-0.313174	0.112317	1
ENSG00000186891.14	TNFRSF18	1	1.38175	-0.215522	0.112335	1
ENSG00000154978.13	VOPP1	2	11.0286	-0.0233191	0.112425	1
ENSG00000163637.13	PRICKLE2	4	21.0247	0.00918341	0.112565	1
ENSG00000160408.14	ST6GALNAC6	11	50.1485	-0.00976809	0.112675	1
ENSG00000250821.2	EXOC1L	1	2.19916	-0.458041	0.112746	1
ENSG00000076108.11	BAZ2A	6	21.6719	0.123311	0.112802	1
ENSG00000185989.11	RASA3	2	9.43372	-0.237521	0.112844	1
ENSG00000123201.14	GUCY1B2	1	1.9021	-0.190944	0.112987	1
ENSG00000215440.12	NPEPL1	8	36.504	-0.183869	0.113124	1
ENSG00000213185.7	FAM24B	1	2.5034	0.35162	0.113295	1
ENSG00000089289.16	IGBP1	2	11.5908	0.138394	0.113331	1
ENSG00000164404.8	GDF9	2	4.71766	0.22151	0.11347	1
ENSG00000156026.14	MCU	5	18.1611	-0.0882818	0.113475	1
ENSG00000139220.16	PPFIA2	2	4.01698	-0.0685358	0.113486	1
ENSG00000196388.8	INCA1	3	10.5035	0.0589821	0.113549	1
ENSG00000141497.14	ZMYND15	2	6.84508	0.0678911	0.113623	1
ENSG00000228782.7	MRPL45P2	3	9.31198	-0.120696	0.113672	1
ENSG00000235961.5	PNMA6A	1	3.88535	-0.339366	0.113768	1
ENSG00000151491.14	EPS8	15	53.6563	0.00224401	0.114047	1
ENSG00000115286.20	NDUFS7	9	29.5495	-0.580543	0.114068	1
ENSG00000129932.8	DOHH	1	4.49718	-0.270749	0.114175	1
ENSG00000125538.11	IL1B	1	2.24614	0.135896	0.114196	1
ENSG00000198718.13	TOGARAM1	6	18.4733	-0.245152	0.114235	1
ENSG00000112984.12	KIF20A	1	1.64882	0.0153785	0.114282	1
ENSG00000054116.12	TRAPPC3	7	29.7244	-0.154657	0.114292	1
ENSG00000130649.10	CYP2E1	2	6.59026	-0.255745	0.114351	1
ENSG00000162782.16	TDRD5	2	3.53342	0.435827	0.114626	1
ENSG00000029364.12	SLC39A9	3	15.6968	-0.00675894	0.114724	1
ENSG00000122126.17	OCRL	4	18.615	0.0120236	0.114783	1
ENSG00000189195.13	BTBD8	1	5.29347	0.218905	0.11484	1
ENSG00000103449.11	SALL1	1	1.62778	0.322878	0.114872	1
ENSG00000101407.13	TTI1	2	9.19155	-0.0592062	0.115031	1
ENSG00000041982.16	TNC	5	17.5904	-0.161794	0.115047	1
ENSG00000115594.12	IL1R1	3	17.188	-0.000297774	0.115127	1
ENSG00000197935.6	ZNF311	1	1.71814	-0.0800773	0.115153	1
ENSG00000095564.14	BTAF1	2	12.0579	0.0358257	0.115168	1
ENSG00000102984.15	ZNF821	7	14.4621	-0.13703	0.115276	1
ENSG00000140830.9	TXNL4B	1	5.41091	0.234337	0.115539	1
ENSG00000108924.14	HLF	4	14.4104	0.152043	0.115576	1
ENSG00000101280.8	ANGPT4	1	5.72154	-0.0236599	0.115599	1
ENSG00000140678.16	ITGAX	5	18.5139	0.492339	0.115648	1
ENSG00000196482.17	ESRRG	1	2.13718	-0.492022	0.116032	1
ENSG00000179388.9	EGR3	2	5.90134	-0.372024	0.11633	1
ENSG00000230795.3	HLA-K	1	1.46078	-0.184732	0.116356	1
ENSG00000124215.16	CDH26	4	8.61064	0.00297291	0.116408	1
ENSG00000182600.9	SNORC	1	2.06826	0.171876	0.116543	1
ENSG00000198814.12	GK	4	11.0196	0.386406	0.116586	1
ENSG00000224370.1	AC093392.2	1	3.21519	0.500192	0.116727	1
ENSG00000158825.6	CDA	1	2.60068	-0.208791	0.11682	1
ENSG00000167680.16	SEMA6B	3	11.8471	-0.216091	0.11692	1
ENSG00000188566.13	NDOR1	5	16.9041	-0.110969	0.117044	1
ENSG00000253882.6	AC099548.2	1	3.15411	0.368358	0.117111	1
ENSG00000184227.8	ACOT1	2	7.57811	-0.230484	0.11728	1
ENSG00000105171.10	POP4	10	29.5574	-0.231608	0.11741	1
ENSG00000157224.16	CLDN12	4	15.0116	0.204009	0.117788	1
ENSG00000167397.15	VKORC1	5	16.3462	-0.397698	0.117916	1
ENSG00000127884.5	ECHS1	1	8.4931	-0.14556	0.118378	1
ENSG00000160224.17	AIRE	1	1.38124	0.107077	0.119042	1
ENSG00000112078.14	KCTD20	3	18.6809	-0.0210515	0.119051	1
ENSG00000165030.4	NFIL3	1	5.74966	0.132864	0.1191	1
ENSG00000111913.18	RIPOR2	5	14.3408	0.25983	0.119567	1
ENSG00000116793.16	PHTF1	7	20.3497	0.0899663	0.119576	1
ENSG00000187627.15	RGPD1	2	5.57418	0.0611303	0.119579	1
ENSG00000237118.3	CYP2F2P	2	5.28776	-0.331805	0.119661	1
ENSG00000100129.18	EIF3L	7	31.1017	0.0261602	0.119757	1
ENSG00000243554.1	AC004967.1	1	1.6953	-0.485498	0.119838	1
ENSG00000244301.6	AOX3P	1	2.01876	0.524772	0.12028	1
ENSG00000135525.18	MAP7	1	5.27695	-0.0671873	0.12031	1
ENSG00000135916.16	ITM2C	4	12.2718	-0.291054	0.120562	1
ENSG00000197780.9	TAF13	2	12.0813	0.0976649	0.12066	1
ENSG00000173083.15	HPSE	1	3.59904	0.0854127	0.120789	1
ENSG00000170006.12	TMEM154	1	4.55507	0.479211	0.12116	1
ENSG00000130653.16	PNPLA7	7	28.5812	0.10497	0.121274	1
ENSG00000145832.14	SLC25A48	3	6.71235	0.217698	0.121293	1
ENSG00000158122.12	PRXL2C	4	17.9838	0.079532	0.121528	1
ENSG00000112562.18	SMOC2	2	9.63798	-0.270268	0.121592	1
ENSG00000171873.7	ADRA1D	1	1.79027	-0.256605	0.121842	1
ENSG00000144815.16	NXPE3	2	10.7409	0.0242642	0.122092	1
ENSG00000260851.6	AC010542.3	2	4.46132	0.0802019	0.122534	1
ENSG00000167671.12	UBXN6	4	20.3153	-0.210665	0.122576	1
ENSG00000076924.12	XAB2	3	13.8349	-0.0300548	0.122612	1
ENSG00000221909.3	FAM200A	2	9.24218	0.062783	0.122851	1
ENSG00000137491.14	SLCO2B1	4	18.6264	0.0708139	0.123129	1
ENSG00000179151.13	EDC3	5	15.3224	-0.0746327	0.123192	1
ENSG00000215595.1	C20orf202	1	3.04893	-0.467713	0.123211	1
ENSG00000198521.11	ZNF43	5	14.726	0.157666	0.12323	1
ENSG00000146410.12	MTFR2	2	3.32152	-0.334881	0.123236	1
ENSG00000118849.10	RARRES1	2	6.62678	0.241095	0.123335	1
ENSG00000039068.19	CDH1	1	2.19508	0.157088	0.123801	1
ENSG00000123395.14	ATG101	2	8.78327	-0.244018	0.123907	1
ENSG00000282608.1	ADORA3	1	3.1196	0.0219249	0.124034	1
ENSG00000185022.12	MAFF	3	13.1118	-0.14561	0.124055	1
ENSG00000165915.14	SLC39A13	8	25.0741	-0.178745	0.124114	1
ENSG00000283787.1	PRR33	1	5.99192	-0.228059	0.124191	1
ENSG00000013563.14	DNASE1L1	6	24.6826	-0.0238486	0.12445	1
ENSG00000187942.11	LDLRAD2	2	11.4382	-0.141352	0.124555	1
ENSG00000132405.19	TBC1D14	5	22.9463	0.0305234	0.124596	1
ENSG00000078403.17	MLLT10	7	21.1613	-0.0127536	0.124765	1
ENSG00000123080.11	CDKN2C	3	17.9432	-0.149488	0.124861	1
ENSG00000214331.8	AC009053.1	4	12.4697	0.263237	0.124877	1
ENSG00000136715.18	SAP130	4	15.1277	-0.122178	0.125151	1
ENSG00000164338.10	UTP15	5	14.4501	0.188265	0.125173	1
ENSG00000081377.16	CDC14B	6	21.3834	0.141136	0.125334	1
ENSG00000232901.1	CYCSP10	1	2.83173	0.41079	0.12537	1
ENSG00000170271.11	FAXDC2	8	27.4137	-0.0360411	0.125379	1
ENSG00000119042.17	SATB2	5	14.0819	0.0806574	0.125595	1
ENSG00000132002.8	DNAJB1	2	11.1582	-0.200616	0.125609	1
ENSG00000116922.14	C1orf109	10	30.6086	-0.0658605	0.125721	1
ENSG00000161921.15	CXCL16	4	15.2294	0.169917	0.126132	1
ENSG00000119139.19	TJP2	13	56.2251	-0.0392072	0.126209	1
ENSG00000189221.9	MAOA	4	21.3103	0.0743745	0.12623	1
ENSG00000167191.12	GPRC5B	2	13.8544	-0.165766	0.126261	1
ENSG00000120051.15	CFAP58	1	3.71993	0.287051	0.126274	1
ENSG00000175879.9	HOXD8	3	13.2381	-0.045394	0.126384	1
ENSG00000106367.15	AP1S1	2	10.4645	0.0326844	0.126781	1
ENSG00000214439.4	FAM185BP	1	2.36051	-0.0236462	0.12679	1
ENSG00000168952.15	STXBP6	2	7.46518	-0.045055	0.126885	1
ENSG00000198945.7	L3MBTL3	4	12.7062	-0.0389085	0.126996	1
ENSG00000137393.9	RNF144B	1	6.35206	0.0689215	0.127276	1
ENSG00000226147.1	TUBBP10	1	1.45195	0.410395	0.127442	1
ENSG00000154096.13	THY1	6	28.4229	-0.370217	0.127461	1
ENSG00000227471.9	AKR1B15	3	9.85335	0.110305	0.127485	1
ENSG00000112659.14	CUL9	10	34.1131	-0.077386	0.127496	1
ENSG00000134531.10	EMP1	9	43.8964	-0.0448957	0.12781	1
ENSG00000156374.16	PCGF6	4	9.70119	-0.0347961	0.127896	1
ENSG00000130741.11	EIF2S3	3	13.8156	0.173721	0.127936	1
ENSG00000254843.1	XIAPP2	1	1.74234	-0.180851	0.128012	1
ENSG00000089041.17	P2RX7	1	5.21702	0.199306	0.128072	1
ENSG00000130032.16	PRRG3	1	5.96563	-0.174553	0.128198	1
ENSG00000158714.11	SLAMF8	1	4.82107	0.309694	0.128211	1
ENSG00000171862.11	PTEN	4	18.6746	0.170257	0.128292	1
ENSG00000117228.10	GBP1	6	20.7754	0.14738	0.128296	1
ENSG00000184792.16	OSBP2	2	2.42821	-0.0334821	0.128374	1
ENSG00000183287.14	CCBE1	2	6.10478	-0.00178123	0.128948	1
ENSG00000077935.17	SMC1B	1	1.58451	0.312937	0.129132	1
ENSG00000131435.13	PDLIM4	3	7.10108	-0.300474	0.129149	1
ENSG00000198768.10	APCDD1L	1	2.01581	-0.293421	0.129195	1
ENSG00000132254.12	ARFIP2	10	37.7763	-0.289517	0.129237	1
ENSG00000227124.10	ZNF717	5	15.8273	-0.0639509	0.129387	1
ENSG00000148334.15	PTGES2	6	16.8901	-0.13291	0.129411	1
ENSG00000113739.10	STC2	2	9.49485	-0.105762	0.129595	1
ENSG00000176695.8	OR4F17	1	3.01418	0.463211	0.129595	1
ENSG00000178445.9	GLDC	1	2.02613	0.185176	0.129694	1
ENSG00000070761.8	CFAP20	2	9.06867	-0.238429	0.129816	1
ENSG00000142347.17	MYO1F	10	27.4465	0.350074	0.130053	1
ENSG00000184908.17	CLCNKB	1	1.76015	0.237645	0.130474	1
ENSG00000185291.11	IL3RA	3	12.5525	-0.0304891	0.130609	1
ENSG00000163879.11	DNALI1	3	8.27112	0.00112304	0.130916	1
ENSG00000188493.15	C19orf54	4	12.8486	-0.0963996	0.131227	1
ENSG00000214578.5	HMGN2P15	1	4.02419	0.320784	0.131338	1
ENSG00000136848.17	DAB2IP	7	28.0883	-0.138487	0.13161	1
ENSG00000169851.15	PCDH7	2	9.89522	-0.145019	0.131616	1
ENSG00000164776.9	PHKG1	6	21.3648	0.230263	0.13192	1
ENSG00000118276.11	B4GALT6	3	11.7482	-0.235705	0.131949	1
ENSG00000151692.15	RNF144A	1	7.11077	0.114389	0.132055	1
ENSG00000133816.15	MICAL2	2	7.89635	0.0507256	0.132227	1
ENSG00000120458.11	MSANTD2	4	13.9646	0.00469138	0.132396	1
ENSG00000240972.2	MIF	1	5.42461	-0.539584	0.13246	1
ENSG00000127957.18	PMS2P3	3	8.32613	0.036152	0.132577	1
ENSG00000204351.12	SKIV2L	5	10.5674	-0.443483	0.132655	1
ENSG00000107798.18	LIPA	3	17.4619	0.484916	0.132725	1
ENSG00000197008.9	ZNF138	6	15.8354	-0.0129937	0.132948	1
ENSG00000134057.15	CCNB1	2	7.38684	0.222944	0.133045	1
ENSG00000212127.5	TAS2R14	1	1.87441	-0.35337	0.13306	1
ENSG00000120071.14	KANSL1	16	34.2725	0.046472	0.133119	1
ENSG00000163017.13	ACTG2	2	5.15247	-0.388998	0.133224	1
ENSG00000019549.12	SNAI2	2	11.1308	-0.283504	0.133462	1
ENSG00000152527.14	PLEKHH2	3	14.1144	0.159552	0.133481	1
ENSG00000164211.13	STARD4	1	4.81537	-0.0875756	0.133953	1
ENSG00000162676.12	GFI1	2	3.34841	0.0390823	0.133965	1
ENSG00000275540.1	AC011477.7	1	2.40183	0.481016	0.134013	1
ENSG00000125434.11	SLC25A35	5	15.2916	-0.1981	0.134045	1
ENSG00000142920.17	AZIN2	5	11.66	-0.0191489	0.1342	1
ENSG00000134376.16	CRB1	2	3.99129	0.209378	0.134304	1
ENSG00000204104.12	TRAF3IP1	3	13.5545	-0.0925649	0.134336	1
ENSG00000173402.11	DAG1	6	21.5063	-0.149825	0.134519	1
ENSG00000268533.1	AC003002.2	1	2.66354	0.555226	0.134535	1
ENSG00000135678.12	CPM	8	35.1532	0.118279	0.134794	1
ENSG00000152213.3	ARL11	1	3.79693	0.47	0.134893	1
ENSG00000171608.15	PIK3CD	2	8.42183	0.180715	0.135249	1
ENSG00000197442.10	MAP3K5	1	6.73379	0.259718	0.135751	1
ENSG00000180011.7	ZADH2	3	13.8153	-0.130643	0.135787	1
ENSG00000198520.12	ARMH1	2	3.68226	0.568266	0.135924	1
ENSG00000095303.16	PTGS1	4	12.0816	0.162705	0.136146	1
ENSG00000176635.17	HORMAD2	1	2.4969	-0.0981076	0.136218	1
ENSG00000147485.13	PXDNL	1	2.62694	0.177354	0.136228	1
ENSG00000164897.13	TMUB1	4	15.9621	-0.283475	0.13666	1
ENSG00000169429.11	CXCL8	1	2.40766	-0.739377	0.136674	1
ENSG00000187922.13	LCN10	3	8.09377	-0.0638496	0.136759	1
ENSG00000107672.15	NSMCE4A	9	36.7975	-0.147503	0.136808	1
ENSG00000132640.15	BTBD3	4	13.9919	0.0514213	0.136814	1
ENSG00000132670.20	PTPRA	5	27.8694	-0.0674165	0.137082	1
ENSG00000164850.15	GPER1	4	14.8909	-0.37455	0.137175	1
ENSG00000111737.12	RAB35	4	16.8644	-0.186401	0.137183	1
ENSG00000078053.17	AMPH	2	8.44855	0.0810239	0.137283	1
ENSG00000132361.17	CLUH	9	33.511	-0.417324	0.137394	1
ENSG00000159905.14	AC006213.1	2	3.69025	-0.117724	0.137433	1
ENSG00000149633.12	KIAA1755	4	9.32593	-0.235106	0.137448	1
ENSG00000087074.8	PPP1R15A	2	10.2649	-0.269306	0.137621	1
ENSG00000162972.10	MAIP1	2	6.53152	-0.279156	0.13772	1
ENSG00000227051.6	C14orf132	1	5.7832	0.0636299	0.137853	1
ENSG00000131748.16	STARD3	15	48.4962	-0.198976	0.137937	1
ENSG00000205269.6	TMEM170B	1	7.38506	-0.188462	0.138001	1
ENSG00000156381.9	ANKRD9	2	8.75599	-0.109876	0.138018	1
ENSG00000138735.16	PDE5A	6	21.8248	-0.05688	0.138021	1
ENSG00000117899.11	MESD	3	15.1543	-0.174581	0.138061	1
ENSG00000200336.1	RNA5SP333	1	2.62586	-0.243232	0.138189	1
ENSG00000201695.1	RNA5SP334	1	2.62586	-0.243232	0.138189	1
ENSG00000181104.7	F2R	1	6.321	-0.162933	0.138216	1
ENSG00000172613.8	RAD9A	8	25.4302	-0.137716	0.138252	1
ENSG00000152558.15	TMEM123	2	9.37032	0.0855568	0.138306	1
ENSG00000010278.14	CD9	8	31.6819	0.255429	0.138318	1
ENSG00000135451.13	TROAP	1	1.53021	0.29197	0.138345	1
ENSG00000123143.12	PKN1	5	18.0432	-0.038459	0.138836	1
ENSG00000165424.6	ZCCHC24	2	10.9565	-0.176659	0.138956	1
ENSG00000159588.15	CCDC17	3	9.70524	-0.0976011	0.139139	1
ENSG00000130940.15	CASZ1	3	9.64163	-0.0200189	0.139192	1
ENSG00000163909.8	HEYL	1	5.66271	-0.310706	0.139378	1
ENSG00000234338.1	AC073349.2	1	2.23861	0.519174	0.139428	1
ENSG00000059804.16	SLC2A3	4	11.7477	-0.143701	0.139558	1
ENSG00000185231.4	MC2R	1	2.29116	0.426267	0.139602	1
ENSG00000166484.20	MAPK7	7	21.1806	-0.232855	0.139617	1
ENSG00000142166.13	IFNAR1	5	21.5046	0.0601395	0.139879	1
ENSG00000177283.7	FZD8	1	4.56032	-0.223058	0.140077	1
ENSG00000117362.13	APH1A	6	23.4578	-0.117416	0.14038	1
ENSG00000196123.13	KIAA0895L	7	27.136	-0.021364	0.140569	1
ENSG00000102390.10	PBDC1	2	8.8541	0.0414704	0.140672	1
ENSG00000285791.1	AC009879.3	1	5.27272	0.203944	0.140961	1
ENSG00000110422.12	HIPK3	3	16.8301	0.164444	0.141177	1
ENSG00000166224.16	SGPL1	1	6.82357	0.103669	0.141225	1
ENSG00000168792.5	ABHD15	1	7.06815	-0.202601	0.141497	1
ENSG00000267221.2	C17orf113	1	4.46795	-0.202144	0.14154	1
ENSG00000182208.14	MOB2	5	23.6008	-0.251827	0.141625	1
ENSG00000164742.16	ADCY1	1	5.08925	-0.0711221	0.141704	1
ENSG00000183258.12	DDX41	7	26.1306	0.00974781	0.141923	1
ENSG00000122971.9	ACADS	3	15.1797	-0.167461	0.142024	1
ENSG00000181585.5	TMIE	1	2.95304	-0.318136	0.142057	1
ENSG00000145284.12	SCD5	2	7.71964	-0.057256	0.142334	1
ENSG00000066136.20	NFYC	11	39.5025	-0.170881	0.14235	1
ENSG00000123444.14	KBTBD4	3	10.2466	0.0708004	0.142499	1
ENSG00000106733.21	NMRK1	6	27.3289	-0.0489055	0.142529	1
ENSG00000065802.12	ASB1	1	6.91586	0.0710248	0.143018	1
ENSG00000167535.8	CACNB3	9	24.8149	-0.0589097	0.143079	1
ENSG00000162783.10	IER5	1	5.59135	-0.044958	0.143139	1
ENSG00000139197.10	PEX5	7	27.4894	0.0573253	0.14314	1
ENSG00000196542.8	SPTSSB	1	1.37561	-1.00123	0.143257	1
ENSG00000125999.11	BPIFB1	1	2.26653	0.392546	0.143762	1
ENSG00000167904.15	TMEM68	6	19.0388	0.132572	0.144067	1
ENSG00000158022.6	TRIM63	1	2.07383	0.422527	0.144122	1
ENSG00000114767.7	RRP9	1	5.38977	-0.233795	0.14422	1
ENSG00000125848.10	FLRT3	1	1.75838	0.114407	0.144243	1
ENSG00000123562.17	MORF4L2	12	54.9187	-0.0502142	0.144479	1
ENSG00000120658.13	ENOX1	1	4.66734	0.169313	0.144589	1
ENSG00000129990.15	SYT5	1	2.61146	0.358161	0.144637	1
ENSG00000105202.9	FBL	3	10.7514	-0.157723	0.144697	1
ENSG00000129116.19	PALLD	8	27.0825	-0.0328135	0.145001	1
ENSG00000141401.12	IMPA2	8	23.5385	0.0861846	0.145125	1
ENSG00000166886.13	NAB2	3	10.3107	-0.0795856	0.145462	1
ENSG00000101307.15	SIRPB1	1	3.56093	0.257751	0.145524	1
ENSG00000064300.9	NGFR	1	4.54516	-0.40528	0.145639	1
ENSG00000262246.6	CORO7	10	23.7926	-0.142536	0.14571	1
ENSG00000277494.2	GPIHBP1	1	8.43497	-0.154773	0.145821	1
ENSG00000099330.9	OCEL1	7	19.3092	-0.1486	0.1459	1
ENSG00000162645.13	GBP2	4	18.7937	0.0364573	0.14595	1
ENSG00000138646.9	HERC5	3	12.4954	-0.0949265	0.145961	1
ENSG00000183401.12	CCDC159	14	43.4147	-0.0186544	0.146017	1
ENSG00000092036.18	HAUS4	11	33.0105	-0.0200513	0.146021	1
ENSG00000109047.7	RCVRN	1	2.3535	-0.420413	0.146265	1
ENSG00000112299.8	VNN1	1	4.5146	0.281509	0.146415	1
ENSG00000006638.11	TBXA2R	1	3.43918	-0.246339	0.146417	1
ENSG00000128052.9	KDR	3	15.6175	-0.0870125	0.146451	1
ENSG00000235098.8	ANKRD65	4	12.0453	-0.128289	0.146607	1
ENSG00000265107.3	GJA5	3	11.4018	0.0186236	0.146706	1
ENSG00000150625.16	GPM6A	1	4.20295	-0.203531	0.146831	1
ENSG00000165406.16	MARCH8	3	12.6591	0.147657	0.147186	1
ENSG00000103460.17	TOX3	1	2.14682	0.795204	0.147223	1
ENSG00000211460.12	TSN	8	28.2999	0.0448007	0.14724	1
ENSG00000117600.12	PLPPR4	2	8.30712	-0.242064	0.147287	1
ENSG00000261884.2	AC040162.1	1	5.06127	0.0785555	0.147524	1
ENSG00000132781.17	MUTYH	13	30.7299	-0.0380669	0.147593	1
ENSG00000052802.13	MSMO1	4	13.5574	-0.214614	0.147615	1
ENSG00000106077.18	ABHD11	6	13.3376	-0.147441	0.147689	1
ENSG00000187726.8	DNAJB13	1	3.31927	0.251967	0.148069	1
ENSG00000233115.4	FAM90A11P	1	2.10132	-0.682178	0.148717	1
ENSG00000038295.8	TLL1	1	5.14191	-0.176647	0.148752	1
ENSG00000261011.1	AL136982.4	1	6.79855	0.0756881	0.148764	1
ENSG00000182632.15	CCNYL2	1	3.8178	0.28444	0.148795	1
ENSG00000109919.10	MTCH2	3	15.3759	-0.0969867	0.14893	1
ENSG00000107242.18	PIP5K1B	2	7.14551	-0.109513	0.149036	1
ENSG00000144218.18	AFF3	4	14.8137	-0.115405	0.14918	1
ENSG00000120868.13	APAF1	6	19.2031	0.00319625	0.149292	1
ENSG00000184678.10	HIST2H2BE	1	5.51441	-0.164912	0.149372	1
ENSG00000151117.9	TMEM86A	1	5.03448	0.139635	0.149412	1
ENSG00000167785.9	ZNF558	3	15.1655	0.149877	0.149659	1
ENSG00000182916.8	TCEAL7	2	6.64878	-0.12003	0.149782	1
ENSG00000163950.13	SLBP	3	12.8159	-0.120837	0.149893	1
ENSG00000176732.6	PFN4	2	3.94195	0.0199717	0.150009	1
ENSG00000165152.9	TMEM246	2	7.73407	-0.173536	0.150043	1
ENSG00000188038.8	NRN1L	1	1.59095	-0.814979	0.150117	1
ENSG00000114446.5	IFT57	2	10.821	-0.137979	0.150325	1
ENSG00000259494.2	MRPL46	3	13.1189	-0.15173	0.15046	1
ENSG00000109016.17	DHRS7B	9	29.8268	-0.00166086	0.15049	1
ENSG00000186591.12	UBE2H	2	15.1522	0.0176135	0.150514	1
ENSG00000131848.9	ZSCAN5A	6	10.6787	0.154901	0.15063	1
ENSG00000120322.3	PCDHB8	1	3.16855	-0.371987	0.150693	1
ENSG00000226321.5	CROCC2	1	2.43723	-0.242879	0.15079	1
ENSG00000100325.15	ASCC2	13	39.7742	-0.0430166	0.150808	1
ENSG00000254537.1	AL137161.1	1	2.76388	-0.238155	0.151107	1
ENSG00000143845.15	ETNK2	3	8.95928	0.00467357	0.151152	1
ENSG00000152402.10	GUCY1A2	1	6.33621	-0.100054	0.151277	1
ENSG00000231784.8	DBIL5P	1	2.55749	0.0854341	0.151408	1
ENSG00000101493.11	ZNF516	2	7.9459	-0.293943	0.151451	1
ENSG00000163792.6	TCF23	1	3.02369	-0.161234	0.151452	1
ENSG00000160007.18	ARHGAP35	2	10.4602	-0.0654585	0.152026	1
ENSG00000185988.13	PLK5	1	1.89627	0.39652	0.152197	1
ENSG00000185652.12	NTF3	1	2.43497	-0.0182529	0.152244	1
ENSG00000241973.10	PI4KA	4	22.1312	-0.0428012	0.152278	1
ENSG00000058335.15	RASGRF1	2	3.83026	0.800426	0.152287	1
ENSG00000168702.17	LRP1B	2	10.1231	0.220808	0.152328	1
ENSG00000169499.15	PLEKHA2	2	9.09804	0.291382	0.152353	1
ENSG00000105664.11	COMP	1	1.83789	0.342379	0.152402	1
ENSG00000198040.10	ZNF84	3	12.5255	-0.0125429	0.152636	1
ENSG00000228327.3	AL669831.1	1	7.22952	-0.0832618	0.152801	1
ENSG00000138623.10	SEMA7A	1	3.3126	0.302356	0.152865	1
ENSG00000125144.13	MT1G	1	1.65969	0.187104	0.152898	1
ENSG00000134545.13	KLRC1	1	1.34636	0.149379	0.152903	1
ENSG00000105197.11	TIMM50	10	33.2007	-0.0269328	0.15297	1
ENSG00000242193.11	CRYZL2P	4	16.5878	-0.198377	0.152996	1
ENSG00000171813.14	PWWP2B	1	4.91254	-0.266957	0.153039	1
ENSG00000230189.7	AC008267.2	1	1.74225	0.435539	0.153064	1
ENSG00000129474.16	AJUBA	3	11.2282	-0.08266	0.15326	1
ENSG00000137094.14	DNAJB5	3	11.6132	-0.103807	0.153631	1
ENSG00000278616.1	BEND3P3	1	3.57775	0.437176	0.153642	1
ENSG00000080823.23	MOK	13	32.544	-0.0323315	0.153657	1
ENSG00000185274.12	GALNT17	1	4.38825	-0.232697	0.153728	1
ENSG00000143740.14	SNAP47	4	14.0434	0.0276144	0.153974	1
ENSG00000105472.13	CLEC11A	1	5.30915	0.00938797	0.15405	1
ENSG00000082397.17	EPB41L3	9	31.8383	0.013906	0.154059	1
ENSG00000104067.16	TJP1	5	23.3395	-0.102648	0.154316	1
ENSG00000107669.17	ATE1	5	20.9562	0.0750393	0.154325	1
ENSG00000114737.15	CISH	2	10.2201	0.722978	0.154668	1
ENSG00000126803.9	HSPA2	2	9.73464	-0.150371	0.154679	1
ENSG00000167965.18	MLST8	11	29.5564	-0.150708	0.154725	1
ENSG00000179627.10	AL590327.1	1	4.99082	-0.149099	0.155115	1
ENSG00000148218.16	ALAD	7	25.7366	-0.0931087	0.155245	1
ENSG00000024422.12	EHD2	4	17.1237	-0.301205	0.155293	1
ENSG00000169446.5	MMGT1	1	7.09983	0.110917	0.155509	1
ENSG00000125878.6	TCF15	1	4.3062	-0.288468	0.155615	1
ENSG00000184967.7	NOC4L	3	9.99891	-0.285069	0.155619	1
ENSG00000140937.14	CDH11	4	17.8972	-0.126884	0.155624	1
ENSG00000126860.11	EVI2A	1	5.20907	0.394525	0.155685	1
ENSG00000005206.17	SPPL2B	10	35.9727	-0.269685	0.155816	1
ENSG00000164070.12	HSPA4L	1	4.54241	0.14754	0.155982	1
ENSG00000205038.12	PKHD1L1	1	1.90334	-0.334133	0.156028	1
ENSG00000137807.15	KIF23	3	4.81981	0.0907264	0.156072	1
ENSG00000116741.8	RGS2	1	5.70374	0.32105	0.156216	1
ENSG00000136485.15	DCAF7	2	10.7226	-0.0468378	0.156403	1
ENSG00000182704.8	TSKU	5	26.0657	-0.38674	0.156475	1
ENSG00000175040.6	CHST2	1	5.58536	-0.210416	0.156496	1
ENSG00000250510.8	GPR162	3	9.19138	0.115625	0.156527	1
ENSG00000003509.16	NDUFAF7	5	18.4224	0.029343	0.15665	1
ENSG00000242715.7	CCDC169	1	4.15103	-0.13318	0.156754	1
ENSG00000115839.17	RAB3GAP1	4	17.3989	0.131262	0.156915	1
ENSG00000145824.12	CXCL14	2	10.5496	0.0682941	0.157294	1
ENSG00000129083.12	COPB1	4	20.4938	0.0590057	0.157407	1
ENSG00000180509.12	KCNE1	1	3.63782	0.424045	0.157691	1
ENSG00000151414.15	NEK7	1	8.76941	0.146642	0.157726	1
ENSG00000114107.9	CEP70	8	22.0604	0.113489	0.157962	1
ENSG00000159374.17	M1AP	2	7.87616	-0.21309	0.158048	1
ENSG00000152229.18	PSTPIP2	1	5.16151	0.0736061	0.158243	1
ENSG00000241678.1	AC091564.1	1	2.15915	-0.607565	0.15849	1
ENSG00000243749.1	TMEM35B	1	6.33945	0.105707	0.158598	1
ENSG00000100600.15	LGMN	8	30.5361	-0.01878	0.158725	1
ENSG00000128626.11	MRPS12	4	10.5565	-0.36214	0.158899	1
ENSG00000084636.18	COL16A1	11	41.8908	-0.125836	0.159036	1
ENSG00000197461.13	PDGFA	3	9.61636	-0.207727	0.159077	1
ENSG00000169093.16	ASMTL	5	18.8962	-0.0780606	0.15914	1
ENSG00000279457.4	WASH9P	1	5.0173	0.146944	0.159503	1
ENSG00000212747.4	RTL8B	1	5.51289	-0.191963	0.159661	1
ENSG00000222009.8	BTBD19	6	17.6466	0.130109	0.159692	1
ENSG00000130037.4	KCNA5	1	2.3148	-0.528558	0.159719	1
ENSG00000113749.7	HRH2	3	8.56737	-0.0541308	0.159738	1
ENSG00000168528.12	SERINC2	2	5.69247	-0.101866	0.159742	1
ENSG00000149564.12	ESAM	5	27.876	-0.230338	0.15978	1
ENSG00000138640.15	FAM13A	12	45.6084	0.176447	0.159803	1
ENSG00000120262.10	CCDC170	2	8.66193	0.120486	0.15982	1
ENSG00000133030.21	MPRIP	11	44.4961	-0.0521634	0.159857	1
ENSG00000158158.12	CNNM4	1	5.14122	0.123372	0.160148	1
ENSG00000116885.18	OSCP1	5	15.3757	-0.184229	0.160454	1
ENSG00000144843.11	ADPRH	3	12.4104	-0.0887857	0.160458	1
ENSG00000198832.10	SELENOM	4	12.2416	-0.785441	0.160558	1
ENSG00000196586.14	MYO6	4	21.5891	-0.0524262	0.160612	1
ENSG00000163053.11	SLC16A14	1	5.77419	-0.162593	0.160623	1
ENSG00000163590.14	PPM1L	1	6.98482	0.143992	0.160637	1
ENSG00000138061.12	CYP1B1	1	5.71281	0.2156	0.160667	1
ENSG00000028137.19	TNFRSF1B	2	13.6011	-0.151351	0.160821	1
ENSG00000203867.8	RBM20	2	6.49779	-0.199891	0.160949	1
ENSG00000152804.11	HHEX	4	14.598	-0.0849754	0.161105	1
ENSG00000114423.21	CBLB	8	25.9843	0.091286	0.161188	1
ENSG00000013392.8	RWDD2A	1	5.65495	0.0897238	0.161256	1
ENSG00000185811.18	IKZF1	1	4.67802	0.169795	0.161324	1
ENSG00000160058.18	BSDC1	6	28.5006	0.0018934	0.161606	1
ENSG00000165959.12	CLMN	3	17.044	-0.206356	0.161688	1
ENSG00000184454.7	NCMAP	1	2.89492	0.100852	0.161717	1
ENSG00000105383.15	CD33	4	12.154	0.118437	0.161737	1
ENSG00000007372.22	PAX6	1	2.65571	-0.282426	0.161987	1
ENSG00000170190.16	SLC16A5	4	13.4997	-0.112308	0.161988	1
ENSG00000044459.15	CNTLN	3	12.3172	-0.0584588	0.162006	1
ENSG00000174607.11	UGT8	1	1.97608	-0.489059	0.162087	1
ENSG00000138792.10	ENPEP	3	10.4248	-0.139011	0.162145	1
ENSG00000088826.18	SMOX	1	4.40929	0.0342184	0.162218	1
ENSG00000131055.4	COX4I2	1	5.813	-0.0449732	0.16237	1
ENSG00000256407.2	AL357673.1	1	2.07735	0.236864	0.162397	1
ENSG00000189180.15	ZNF33A	4	20.6028	0.0373939	0.162644	1
ENSG00000112378.12	PERP	1	7.14234	0.0507649	0.16275	1
ENSG00000077274.9	CAPN6	1	4.56704	-0.428839	0.162929	1
ENSG00000126524.10	SBDS	4	16.0476	-0.143072	0.163025	1
ENSG00000170549.4	IRX1	1	4.83165	-0.201412	0.163061	1
ENSG00000152454.4	ZNF256	2	6.40568	-0.049609	0.163188	1
ENSG00000008735.14	MAPK8IP2	1	3.47506	0.280673	0.163274	1
ENSG00000262919.8	CCNQ	4	9.96556	-0.00428971	0.163315	1
ENSG00000134248.13	LAMTOR5	6	21.4268	0.0473305	0.163891	1
ENSG00000164236.12	ANKRD33B	1	6.50291	0.130587	0.163892	1
ENSG00000132635.17	PCED1A	5	16.7764	-0.0993425	0.164001	1
ENSG00000176700.20	SCAND2P	5	15.4075	-0.0602864	0.164057	1
ENSG00000124813.22	RUNX2	2	4.15599	0.328845	0.164104	1
ENSG00000159231.6	CBR3	1	5.15501	0.112885	0.164123	1
ENSG00000197170.10	PSMD12	3	17.8332	-0.0617585	0.16418	1
ENSG00000234065.2	MTND4P26	1	1.63962	0.736735	0.164472	1
ENSG00000135912.11	TTLL4	8	18.6698	0.08841	0.164655	1
ENSG00000175311.7	ANKS4B	1	2.02705	0.481207	0.164804	1
ENSG00000163686.14	ABHD6	4	14.9101	-0.132595	0.164851	1
ENSG00000183615.6	FAM167B	1	4.03124	-0.253693	0.164892	1
ENSG00000138757.14	G3BP2	5	21.5747	0.0681315	0.165017	1
ENSG00000128596.17	CCDC136	1	1.71167	0.0468166	0.165112	1
ENSG00000120733.14	KDM3B	6	25.2187	0.00852867	0.165223	1
ENSG00000175215.11	CTDSP2	5	22.2586	0.0347609	0.165268	1
ENSG00000160360.13	GPSM1	6	17.3813	-0.239396	0.165348	1
ENSG00000101216.11	GMEB2	3	11.0143	-0.0895867	0.165379	1
ENSG00000157601.14	MX1	12	34.5104	0.0772456	0.165392	1
ENSG00000070423.18	RNF126	7	20.5459	-0.116167	0.165546	1
ENSG00000103319.12	EEF2K	2	8.47265	-0.0134348	0.165565	1
ENSG00000109586.12	GALNT7	3	9.8658	-0.0185591	0.165653	1
ENSG00000007520.4	TSR3	2	7.85079	-0.136199	0.166069	1
ENSG00000163873.10	GRIK3	1	2.22141	-0.361189	0.166228	1
ENSG00000166292.12	TMEM100	4	18.2203	0.212006	0.166369	1
ENSG00000185361.9	TNFAIP8L1	2	9.58732	-0.0526129	0.166454	1
ENSG00000165863.17	C10orf82	1	0.981278	0.306174	0.166689	1
ENSG00000236523.2	NPM1P40	1	2.72884	-0.220041	0.166759	1
ENSG00000241404.7	EGFL8	2	5.02619	-0.456259	0.166849	1
ENSG00000131127.14	ZNF141	4	11.4353	-0.139156	0.166886	1
ENSG00000142002.17	DPP9	10	30.8718	-0.0973211	0.166893	1
ENSG00000132182.12	NUP210	2	6.5905	0.255267	0.166934	1
ENSG00000150773.10	PIH1D2	3	5.55005	0.118011	0.167016	1
ENSG00000133985.3	TTC9	1	3.5969	-0.429112	0.167017	1
ENSG00000111817.17	DSE	11	40.3097	0.125991	0.16713	1
ENSG00000140006.11	WDR89	4	12.6843	0.0618018	0.167185	1
ENSG00000274897.3	PANO1	1	3.0234	-0.204974	0.167193	1
ENSG00000100311.16	PDGFB	4	16.2218	-0.272851	0.167279	1
ENSG00000151067.21	CACNA1C	2	6.54012	0.106102	0.167527	1
ENSG00000154447.15	SH3RF1	1	6.4576	0.125951	0.16759	1
ENSG00000172244.9	C5orf34	1	3.57023	0.00991653	0.167877	1
ENSG00000185551.15	NR2F2	5	20.1506	-0.124738	0.167885	1
ENSG00000110723.12	EXPH5	1	4.30487	0.0919268	0.167894	1
ENSG00000213839.4	TMX2P1	1	4.65474	-0.0415607	0.167904	1
ENSG00000091129.20	NRCAM	4	16.6147	0.01837	0.168194	1
ENSG00000088256.9	GNA11	5	18.5384	-0.0788162	0.168258	1
ENSG00000172336.5	POP7	1	4.9957	-0.298694	0.168303	1
ENSG00000120280.5	CXorf21	1	3.8594	0.367155	0.168335	1
ENSG00000163221.9	S100A12	1	2.10752	1.19825	0.168537	1
ENSG00000151967.18	SCHIP1	2	9.74046	-0.0896837	0.169053	1
ENSG00000126603.8	GLIS2	2	7.65557	0.140244	0.169213	1
ENSG00000101439.9	CST3	2	13.3302	-0.189771	0.169325	1
ENSG00000039319.17	ZFYVE16	6	23.6792	0.0973578	0.169328	1
ENSG00000150337.13	FCGR1A	1	3.10961	-0.0166604	0.169528	1
ENSG00000153086.14	ACMSD	1	1.37933	-0.0467779	0.169588	1
ENSG00000156515.23	HK1	2	11.0414	-0.093341	0.169631	1
ENSG00000140853.15	NLRC5	15	51.2129	-0.0458747	0.169668	1
ENSG00000145945.6	FAM50B	2	7.92015	-0.23235	0.169713	1
ENSG00000104231.11	ZFAND1	10	34.6216	0.114735	0.169887	1
ENSG00000177946.6	CENPBD1	1	5.32687	-0.0129087	0.170222	1
ENSG00000166575.17	TMEM135	5	22.2609	-0.302541	0.170366	1
ENSG00000262304.2	AC027796.3	1	2.92398	0.268712	0.170373	1
ENSG00000147614.4	ATP6V0D2	1	3.38879	0.563599	0.170397	1
ENSG00000171847.10	FAM90A1	2	3.54893	0.268136	0.170434	1
ENSG00000141522.12	ARHGDIA	9	38.1452	-0.108121	0.170479	1
ENSG00000166432.15	ZMAT1	4	16.4836	0.0631005	0.170708	1
ENSG00000204271.13	SPIN3	12	30.8814	-0.0457964	0.170763	1
ENSG00000167548.15	KMT2D	6	21.5834	-0.113077	0.170824	1
ENSG00000183742.12	MACC1	2	6.71439	0.33867	0.170893	1
ENSG00000161940.10	BCL6B	4	15.3745	-0.175248	0.17104	1
ENSG00000175449.14	RFESD	4	9.76379	-0.287595	0.171175	1
ENSG00000104852.15	SNRNP70	9	47.956	-0.255336	0.171381	1
ENSG00000169951.9	ZNF764	2	7.65094	-0.0648037	0.171436	1
ENSG00000183479.12	TREX2	2	3.86979	-0.0848444	0.171517	1
ENSG00000157184.7	CPT2	7	24.3551	0.000859541	0.171521	1
ENSG00000183153.6	GJD3	1	1.71258	-0.845888	0.171813	1
ENSG00000153253.17	SCN3A	1	1.59025	0.361074	0.171858	1
ENSG00000127507.18	ADGRE2	2	7.58642	0.282854	0.171859	1
ENSG00000184371.14	CSF1	5	19.3142	-0.0745049	0.172129	1
ENSG00000253330.1	AC024451.2	1	1.63661	-0.532273	0.172264	1
ENSG00000121101.15	TEX14	2	3.26946	-0.571041	0.172487	1
ENSG00000136872.19	ALDOB	2	4.90601	0.196104	0.172526	1
ENSG00000154856.13	APCDD1	5	22.2228	-0.126642	0.172612	1
ENSG00000172915.18	NBEA	4	12.4242	-0.0934453	0.172629	1
ENSG00000178301.3	AQP11	1	3.98911	-0.0748514	0.172775	1
ENSG00000149792.8	MRPL49	5	18.9748	0.0103103	0.172841	1
ENSG00000131043.12	AAR2	3	16.1039	-0.0752539	0.17304	1
ENSG00000257704.3	INAFM1	1	5.20351	-0.14531	0.173285	1
ENSG00000183087.15	GAS6	5	26.136	-0.183581	0.17343	1
ENSG00000150627.15	WDR17	1	3.999	-0.0119687	0.173469	1
ENSG00000164010.15	ERMAP	6	21.8011	-0.0477264	0.173679	1
ENSG00000214455.4	RCN1P2	1	4.85211	0.0725879	0.173734	1
ENSG00000105127.9	AKAP8	5	19.4639	-0.0396531	0.173835	1
ENSG00000130021.13	PUDP	2	7.04392	-0.0779513	0.17406	1
ENSG00000140104.14	CLBA1	4	11.7072	-0.143567	0.174088	1
ENSG00000111331.13	OAS3	2	8.75039	0.0247545	0.174122	1
ENSG00000166317.12	SYNPO2L	2	2.81796	0.38462	0.174283	1
ENSG00000185477.5	GPRIN3	1	5.93176	0.215087	0.174327	1
ENSG00000049283.18	EPN3	2	3.59506	0.0459181	0.174358	1
ENSG00000180329.14	CCDC43	4	15.0935	-0.0735531	0.174596	1
ENSG00000203859.10	HSD3B2	1	2.02795	0.121369	0.17475	1
ENSG00000211592.8	IGKC	1	5.14994	-0.0812763	0.174833	1
ENSG00000141391.14	PRELID3A	4	8.30371	0.115377	0.174878	1
ENSG00000167747.14	C19orf48	3	8.87095	0.0886896	0.174942	1
ENSG00000100196.11	KDELR3	2	9.8137	-0.181758	0.175101	1
ENSG00000164609.10	SLU7	4	16.844	0.0706112	0.175107	1
ENSG00000145041.15	DCAF1	3	14.002	0.0120433	0.175124	1
ENSG00000149328.14	GLB1L2	2	4.34307	-0.240882	0.175177	1
ENSG00000130813.18	C19orf66	8	28.2823	-0.11782	0.175198	1
[truncated: 33,607 more rows]
